# Supplementary material for: Active Visual Art Therapy and Health Outcomes: A Systematic Review and Meta-Analysis
Source: JAMA Netw Open. 2024 Sep 12;7(9):e2428709. doi: 10.1001/jamanetworkopen.2024.28709 (PMC11393726; doi:10.1001/jamanetworkopen.2024.28709)
Supplement: Supplement 2. — eTable. Detailed Description of Study Characteristics [file jamanetwopen-e2428709-s002.xlsx]

## Sheet: Tabelle1
Study ID	Reference number in forest plot	Outcome Tag	Title	Country	Population tag	Age mean	Age range	Scale	Materials used	Therapist training	Therapeutical element	Intervention minutes	In metaanalysis	Funding	Bias arising from the randomisation process	Bias due to deviations from intended interventions	Bias due to missing outcome data	Bias in measurement tool	Bias in measurement of the outcome	Bias in selection of the reported result	Bias due to other factors
Abbing 2019 a	26	QoL	The Effectiveness of Art Therapy for Anxiety in Adult Women: A Randomized Controlled Trial.	Netherlands	Adults	44.40	18-65	Dutch version of the MANchester Short Assessment of QoL (MANSA) (Priebe et al., 1999; Van Nieuwenhuizen et al.,2000). comparable to the Lancashire Quality of Life Profile.	Sculpting, Painting, Drawing/sketching	BA art therapy or higher	yes	636	yes	Financial support to (partially) cover the participants allowance and therapy costs was provided by the Dutch Professional organization for Anthroposophic Art Therapists (NVKToag) and by health insurer VGZ. Iona Foundation and Stichting AG Phoenix provided financial support for research hours of AA.	low	low	low	unclear	low	high	high
Abbing 2019 a	26	Anxiety	The Effectiveness of Art Therapy for Anxiety in Adult Women: A Randomized Controlled Trial.	Netherlands	Adults	44.40	18-65	The Dutch version of the Lehrer Woolfolk Anxiety Symptom Questionnaire (LWASQ)	Sculpting, Painting, Drawing/sketching	BA art therapy or higher	yes	636	yes	Financial support to (partially) cover the participants allowance and therapy costs was provided by the Dutch Professional organization for Anthroposophic Art Therapists (NVKToag) and by health insurer VGZ. Iona Foundation and Stichting AG Phoenix provided financial support for research hours of AA.	low	low	low	unclear	low	high	high
Abbing 2019 a	26	Self regulation	The Effectiveness of Art Therapy for Anxiety in Adult Women: A Randomized Controlled Trial.	Netherlands	Adults	44.40	18-65	Difficulties in Emotion regulation Scale (DERS)	Sculpting, Painting, Drawing/sketching	BA art therapy or higher	yes	636	yes	Financial support to (partially) cover the participants allowance and therapy costs was provided by the Dutch Professional organization for Anthroposophic Art Therapists (NVKToag) and by health insurer VGZ. Iona Foundation and Stichting AG Phoenix provided financial support for research hours of AA.	low	low	low	unclear	low	high	high
Abbing 2019 b	27	Executive function	Anxiety reduction through art therapy in women. Exploring stress regulation and executive functioning as underlying neurocognitive mechanisms.	Netherlands	Adults	44.40	18-65	Behaviour Rating Inventory of Executive Function for Adults (BRIEF-A)	Sculpting, Painting, Drawing/sketching	BA art therapy or higher	yes	636	yes	Funding: This study was co-funded by the Iona Foundation (www.iona.nl), Stichting AG Phoenix and the Dutch association of anthroposophic art therapy (NVKToag). These organisations had no role in study design, data collection and analysis, decision to publish, or preparation of the manuscript. Competing interests: The authors have declared that no competing interests exist.	low	unclear	low	unclear	high	low	high
Abbing 2019 b	27	Stress	Anxiety reduction through art therapy in women. Exploring stress regulation and executive functioning as underlying neurocognitive mechanisms.	Netherlands	Adults	44.40	18-65	Root Mean Squared Successive Differences (RMSSD) of the HRV (resting)	Sculpting, Painting, Drawing/sketching	BA art therapy or higher	yes	636	yes	Funding: This study was co-funded by the Iona Foundation (www.iona.nl), Stichting AG Phoenix and the Dutch association of anthroposophic art therapy (NVKToag). These organisations had no role in study design, data collection and analysis, decision to publish, or preparation of the manuscript. Competing interests: The authors have declared that no competing interests exist.	unclear	unclear	high	low	low	high	high
Abbing 2019 b	27	Stress	Anxiety reduction through art therapy in women. Exploring stress regulation and executive functioning as underlying neurocognitive mechanisms.	Netherlands	Adults	44.40	18-65	Increase in Heart rate (HR)	Sculpting, Painting, Drawing/sketching	BA art therapy or higher	yes	636	yes	Funding: This study was co-funded by the Iona Foundation (www.iona.nl), Stichting AG Phoenix and the Dutch association of anthroposophic art therapy (NVKToag). These organisations had no role in study design, data collection and analysis, decision to publish, or preparation of the manuscript. Competing interests: The authors have declared that no competing interests exist.	low	unclear	high	unclear	low	high	high
Abbing 2019 b	x	Stress	Anxiety reduction through art therapy in women. Exploring stress regulation and executive functioning as underlying neurocognitive mechanisms.	Netherlands	Adults	44.4	18-65	Heart rate recovery (HR)- not extracted	Sculpting, Painting, Drawing/sketching	BA art therapy or higher	yes	636	no	Funding: This study was co-funded by the Iona Foundation (www.iona.nl), Stichting AG Phoenix and the Dutch association of anthroposophic art therapy (NVKToag). These organisations had no role in study design, data collection and analysis, decision to publish, or preparation of the manuscript. Competing interests: The authors have declared that no competing interests exist.	low	not extracted	not extracted	not extracted	not extracted	not extracted	not extracted
Abbing 2019 b	x	Executive function	Anxiety reduction through art therapy in women. Exploring stress regulation and executive functioning as underlying neurocognitive mechanisms.	Netherlands	Adults	44.40	18-65	the Amsterdam Neuropsychological Tasks (ANT) - not extracted	Sculpting, Painting, Drawing/sketching	BA art therapy or higher	yes	636	no	Funding: This study was co-funded by the Iona Foundation (www.iona.nl), Stichting AG Phoenix and the Dutch association of anthroposophic art therapy (NVKToag). These organisations had no role in study design, data collection and analysis, decision to publish, or preparation of the manuscript. Competing interests: The authors have declared that no competing interests exist.	low	not extracted	not extracted	not extracted	not extracted	not extracted	not extracted
Abbing 2019 b	x	Anxiety	Anxiety reduction through art therapy in women. Exploring stress regulation and executive functioning as underlying neurocognitive mechanisms.	Netherlands	Adults	44.40	18-65	Lehrer Woolfolk Anxiety Symptom Questionnaire (LWASQ) - Dutch version ALREADY REPORTED IN ABBING A	Sculpting, Painting, Drawing/sketching	BA art therapy or higher	yes	636	no	Funding: This study was co-funded by the Iona Foundation (www.iona.nl), Stichting AG Phoenix and the Dutch association of anthroposophic art therapy (NVKToag). These organisations had no role in study design, data collection and analysis, decision to publish, or preparation of the manuscript. Competing interests: The authors have declared that no competing interests exist.	low	not extracted	not extracted	unclear	not extracted	not extracted	not extracted
Abdulah 2018	28	QoL	Effectiveness of group art therapy on quality of life in paediatric patients with cancer: a randomized controlled trial	Iraq	Children and parents	9.47	7-13	KIDSCREEN-10 Index (parent version) - total score from email	Painting, Arts and crafts, Drawing/sketching	Artist	no	2400	yes	not specified	unclear	unclear	low	low	high	high	high
Barfarazi 2018	x	Happiness	Evaluating the Effect of Painting Therapy on Happiness in the Elderly	Iran	Older adults	70.40	NA, ≥60	Oxford Happiness Questionnaire	Painting	Not specified	yes	660	no	not specified	low	low	unclear	low	unclear	high	high
Bazargan 2016	30	Internalising Problems	The Effectiveness of Art Therapy in Reducing Internalizing and Externalizing Problems of Female Adolescents	Iran	Children/adolescents	16.29	14-18	Achenbach System of Empirically Based Assessment (ASEBA) - internalising	Painting, Drawing/sketching	Not specified	yes	540	yes	not specified	unclear	unclear	unclear	unclear	unclear	high	high
Bazargan 2016	30	Externalising problems	The Effectiveness of Art Therapy in Reducing Internalizing and Externalizing Problems of Female Adolescents	Iran	Children/adolescents	16.43	14-18	Achenbach System of Empirically Based Assessment (ASEBA) - externalising	Painting, Drawing/sketching	Not specified	yes	540	yes	not specified	unclear	unclear	high	unclear	unclear	high	high
Beebe 2010	31	QoL	A randomized trial to test the effectiveness of art therapy for children with asthma	USA	Children/adolescents		7-14	Pediatric Quality of life (PedsQL) - Asthma Module child and parent report. I included the child report. "Child Total"	Painting, Drawing/sketching, Sculpting, Arts and crafts	Art therapy training/ art therapist not further specified	yes	420	yes	Disclosure of potential conflict of interest: The authors have declared that they have no conflict of interest	unclear	unclear	unclear	low	unclear	high	high
Beebe 2010	31	Asthma exacerbations	A randomized trial to test the effectiveness of art therapy for children with asthma	USA	Children/adolescents		7-14	Medical charts and nursing records were examined for asthma exacerbations, defined as any event requiring a physician’s consultation, during the period of 6 months before and 6 months after the study.	Painting, Drawing/sketching, Sculpting, Arts and crafts	Art therapy training/ art therapist not further specified	yes	420	yes	Disclosure of potential conflict of interest: The authors have declared that they have no conflict of interest	unclear	unclear	unclear	unclear	unclear	high	high
Beebe 2010	31	Anger	A randomized trial to test the effectiveness of art therapy for children with asthma	USA	Children/adolescents		7-14	Beck Anger Inventory for Youth (BANI-Y) _x000D_ The Beck Youth Inventories—Second Edition6 is an assessment for children and adolescents that measures self-reported adaptive and maladaptive behaviors and emotions of children. The Beck Youth Inventories—Second Edition includes 100 questions with 5 components (disruptive behavior, anger, depression, anxiety, and selfconcept).	Painting, Drawing/sketching, Sculpting, Arts and crafts	Art therapy training/ art therapist not further specified	yes	420	yes	Disclosure of potential conflict of interest: The authors have declared that they have no conflict of interest	unclear	unclear	unclear	low	unclear	high	high
Beebe 2010	31	Disruptive behaviour	A randomized trial to test the effectiveness of art therapy for children with asthma	USA	Children/adolescents		7-14	Beck Disruptive Behavior Inventory for Youth (BDBI-Y)_x000D_ The Beck Youth Inventories—Second Edition6 is an assessment for children and adolescents that measures self-reported adaptive and maladaptive behaviors and emotions of children. The Beck Youth Inventories—Second Edition includes 100 questions with 5 components (disruptive behavior, anger, depression, anxiety, and selfconcept).	Painting, Drawing/sketching, Sculpting, Arts and crafts	Art therapy training/ art therapist not further specified	yes	420	yes	Disclosure of potential conflict of interest: The authors have declared that they have no conflict of interest	unclear	unclear	unclear	low	unclear	high	high
Beebe 2010	31	Self concept	A randomized trial to test the effectiveness of art therapy for children with asthma	USA	Children/adolescents		7-14	Beck Self-Concept Inventory for Youth (BSCI-Y)_x000D_ The Beck Youth Inventories—Second Edition6 is an assessment for children and adolescents that measures self-reported adaptive and maladaptive behaviors and emotions of children. The Beck Youth Inventories—Second Edition includes 100 questions with 5 components (disruptive behavior, anger, depression, anxiety, and selfconcept).	Painting, Drawing/sketching, Sculpting, Arts and crafts	Art therapy training/ art therapist not further specified	yes	420	yes	Disclosure of potential conflict of interest: The authors have declared that they have no conflict of interest	unclear	unclear	unclear	low	unclear	high	high
Beebe 2010	31	Anxiety	A randomized trial to test the effectiveness of art therapy for children with asthma	USA	Children/adolescents		7-14	Beck Depression Inventory for Youth (BDI-Y)_x000D_ The Beck Youth Inventories—Second Edition6 is an assessment for children and adolescents that measures self-reported adaptive and maladaptive behaviors and emotions of children. The Beck Youth Inventories—Second Edition includes 100 questions with 5 components (disruptive behavior, anger, depression, anxiety, and selfconcept).	Painting, Drawing/sketching, Sculpting, Arts and crafts	Art therapy training/ art therapist not further specified	yes	420	yes	Disclosure of potential conflict of interest: The authors have declared that they have no conflict of interest	unclear	unclear	unclear	low	unclear	high	high
Beebe 2010	31	Depression	A randomized trial to test the effectiveness of art therapy for children with asthma	USA	Children/adolescents		7-14	Beck Anxiety Inventory for Youth (BAI-Y)_x000D_ The Beck Youth Inventories—Second Edition6 is an assessment for children and adolescents that measures self-reported adaptive and maladaptive behaviors and emotions of children. The Beck Youth Inventories—Second Edition includes 100 questions with 5 components (disruptive behavior, anger, depression, anxiety, and selfconcept).	Painting, Drawing/sketching, Sculpting, Arts and crafts	Art therapy training/ art therapist not further specified	yes	420	yes	Disclosure of potential conflict of interest: The authors have declared that they have no conflict of interest	unclear	unclear	unclear	low	unclear	high	high
Beh-Pajooh 2018	x	Externalising problems	The effectiveness of painting therapy program for the treatment of externalizing behaviors in children with intellectual disability	Iran	Children and parents	12		Authors call it "Conditional reasoning problems" but in the original article they cite its called "Conditional Reasoning Measurement System"	Painting, Drawing/sketching	Not specified	no	1080	no	There was no external funding for this study. "No potential conflict of interest was reported by the authors."	high	unclear	low	high	high	high	high
Blomdahl 2018	33	Suicide	A manual-based phenomenological art therapy for individuals diagnosed with moderate to severe depression (PATd): a randomized controlled study	Sweden	Adults		18-65, most between 26 and 55, age not further specified	Scale for Suicide Ideation (SSI)	Painting, Drawing/sketching	BA art therapy or higher, Art therapy training/ art therapist not further specified	yes	600	yes	The Health care subcommittee, Region Västra Götaland,_x000D_ VGFOUREG-466011 and Södra A¨ lvsborgs R & D unit, VGFOUSA-_x000D_ 340481, funded this study. No conflicts of interest exist.	low	low	low	low	unclear	unclear	low
Blomdahl 2018	33	Depression	A manual-based phenomenological art therapy for individuals diagnosed with moderate to severe depression (PATd): a randomized controlled study	Sweden	Adults		18-65, most between 26 and 55, age not further specified	Montgomery-Åsberg depression rating scale (MADRS-S)	Painting, Drawing/sketching	BA art therapy or higher, Art therapy training/ art therapist not further specified	yes	600	yes	The Health care subcommittee, Region Västra Götaland,_x000D_ VGFOUREG-466011 and Södra A¨ lvsborgs R & D unit, VGFOUSA-_x000D_ 340481, funded this study. No conflicts of interest exist.	low	low	low	low	unclear	unclear	low
Blomdahl 2018	33	Self-esteem	A manual-based phenomenological art therapy for individuals diagnosed with moderate to severe depression (PATd): a randomized controlled study	Sweden	Adults		18-65, most between 26 and 55, age not further specified	Rosenberg self-esteem scale(RSES)	Painting, Drawing/sketching	BA art therapy or higher, Art therapy training/ art therapist not further specified	yes	600	yes	The Health care subcommittee, Region Västra Götaland,_x000D_ VGFOUREG-466011 and Södra A¨ lvsborgs R & D unit, VGFOUSA-_x000D_ 340481, funded this study. No conflicts of interest exist.	low	low	low	low	unclear	unclear	low
Blomdahl 2018	33	Sick-leave	A manual-based phenomenological art therapy for individuals diagnosed with moderate to severe depression (PATd): a randomized controlled study	Sweden	Adults		18-65, most between 26 and 55, age not further specified	Self reported sickness absences	Painting, Drawing/sketching	BA art therapy or higher, Art therapy training/ art therapist not further specified	yes	600	yes	The Health care subcommittee, Region Västra Götaland,_x000D_ VGFOUREG-466011 and Södra A¨ lvsborgs R & D unit, VGFOUSA-_x000D_ 340481, funded this study. No conflicts of interest exist.	low	low	low	unclear	unclear	unclear	low
Borchers 1985	x	Self-esteem	Do gains made in group art therapy persist? A study with aftercare patients	USA	Adults	40.00		Rosenberg self-esteem scale(RSES)	Not specified	Art therapy training/ art therapist not further specified	yes	900	no	not specified	low	unclear	high	low	low	high	high
Borchers 1985	x	Social adjustment	Do gains made in group art therapy persist? A study with aftercare patients	USA	Adults	40.00		Domain of the progress evaluation scale (PES)	Not specified	Art therapy training/ art therapist not further specified	yes	900	no	not specified	low	unclear	high	low	low	high	high
Borchers 1985	x	Self-esteem	Do gains made in group art therapy persist? A study with aftercare patients	USA	Adults	40.00		Domain of the progress evaluation scale (PES)	Not specified	Art therapy training/ art therapist not further specified	yes	900	no	not specified	low	unclear	high	low	low	high	high
Bozzatello 2019	35	Clinical global impression	Effectiveness of psychosocial treatments on symptoms and functional domains in schizophrenia spectrum disorders: a prospective study in a real-world setting.	Italy	Adults	46.80		Scale of Clinical Global Impression: severity of illness	Not specified	Not specified	yes	2250	yes	NA	low	low	low	low	low	unclear	low
Bozzatello 2019	35	Self-esteem	Effectiveness of psychosocial treatments on symptoms and functional domains in schizophrenia spectrum disorders: a prospective study in a real-world setting.	Italy	Adults	46.80		Rosenberg self-esteem scale (RSES)	Not specified	Not specified	yes	2250	yes	NA	low	low	low	low	low	unclear	low
Bozzatello 2019	35	Psychiatric symptoms	Effectiveness of psychosocial treatments on symptoms and functional domains in schizophrenia spectrum disorders: a prospective study in a real-world setting.	Italy	Adults	46.80		Brief Psychiatric Rating Scale (BPRS)	Not specified	Not specified	yes	2250	yes	NA	low	low	low	low	low	unclear	low
Bozzatello 2019	35	Coping	Effectiveness of psychosocial treatments on symptoms and functional domains in schizophrenia spectrum disorders: a prospective study in a real-world setting.	Italy	Adults	46.80		Coping Inventory for Stressful Situation	Not specified	Not specified	yes	2250	yes	NA	low	low	low	low	low	unclear	low
Bozzatello 2019	35	Clinical global impression	Effectiveness of psychosocial treatments on symptoms and functional domains in schizophrenia spectrum disorders: a prospective study in a real-world setting.	Italy	Adults	46.80		Global Assessment of Functioning (GAF)	Not specified	Not specified	yes	2250	yes	NA	low	low	low	low	low	unclear	low
Broome 2001 adolescents	x	Hospitalisation	An intervention to increase coping and reduce health care utilization for school-age children and adolescents with sickle cell disease	USA	Children/adolescents		13-18	Emergency room visits in the year before baseline (here extracted as pre intervention) and the year after posttest (extracted as posttest)_x000D_	Drawing/sketching, Painting, Not specified	BA art therapy or higher	yes	NA	no	NA	unclear	unclear	high	high	high	high	high
Broome 2001 adolescents	x	Hospitalisation	An intervention to increase coping and reduce health care utilization for school-age children and adolescents with sickle cell disease	USA	Children/adolescents		13-18	Emergency room visits (counts)	Drawing/sketching, Painting, Not specified	BA art therapy or higher	yes	NA	no	NA	unclear	unclear	high	high	high	high	high
Broome 2001 adolescents	x	Hospitalisation	An intervention to increase coping and reduce health care utilization for school-age children and adolescents with sickle cell disease	USA	Children/adolescents		13-18	_x000D_ visits to the sickle cell clinic	Drawing/sketching, Painting, Not specified	BA art therapy or higher	yes	NA	no	NA	unclear	unclear	high	high	high	high	high
Broome 2001 adolescents	x	Coping	An intervention to increase coping and reduce health care utilization for school-age children and adolescents with sickle cell disease	USA	Children/adolescents		13-18	A-COPE - not extracted	Drawing/sketching, Painting, Not specified	BA art therapy or higher	yes	NA	no	NA	unclear	unclear	high	not extracted	not extracted	high	high
Broome 2001 children	36	Hospitalisation	An intervention to increase coping and reduce health care utilization for school-age children and adolescents with sickle cell disease	USA	Children/adolescents	9.20	6-13.5	Emergency room visits (counts)	Drawing/sketching, Painting, Not specified	BA art therapy or higher	yes	NA	yes	NA	unclear	low	high	unclear	unclear	high	high
Broome 2001 children	36	Hospitalisation	An intervention to increase coping and reduce health care utilization for school-age children and adolescents with sickle cell disease	USA	Children/adolescents	9.20	6-13.5	Emergency room visits in the year before baseline (here extracted as pre intervention) and the year after posttest (extracted as posttest)	Drawing/sketching, Painting, Not specified	BA art therapy or higher	yes	NA	yes	NA	unclear	low	low	unclear	unclear	high	high
Broome 2001 children	36	Hospitalisation	An intervention to increase coping and reduce health care utilization for school-age children and adolescents with sickle cell disease	USA	Children/adolescents		6-13.5	visits to the sickle cell clinic	Drawing/sketching, Painting, Not specified	BA art therapy or higher	yes	NA	yes	NA	unclear	low	high	high	high	unclear	high
Broome 2001 children	x	Coping	An intervention to increase coping and reduce health care utilization for school-age children and adolescents with sickle cell disease	USA	Children/adolescents	9.20	6-13.5	Schoolage coping inventory (SCSI)._x000D_	Drawing/sketching, Painting, Not specified	BA art therapy or higher	yes	NA	no	NA	unclear	low	high	high	high	high	high
Cetinkaya 2019	37	Cognitive performance	The Effect of Ceramic Painting on the Life Satisfaction and Cognitive Status of Older Adults Residing in a Nursing Home	Turkey	Older adults	74.50		Mini Mental State Exam (MMSE)	Colouring in/mandala, Painting	Artist, Not specified	no	520	yes	Supported by Scientific Research Project Unit of Aksaray University and the Nursing Department, authors declare no conflicts of interest	unclear	unclear	low	low	unclear	unclear	high
Cetinkaya 2019	37	Life satisfaction	The Effect of Ceramic Painting on the Life Satisfaction and Cognitive Status of Older Adults Residing in a Nursing Home	Turkey	Older adults	74.50		Life Satisfaction Scale	Colouring in/mandala, Painting	Artist, Not specified	no	520	yes	Supported by Scientific Research Project Unit of Aksaray University and the Nursing Department, authors declare no conflicts of interest	unclear	unclear	low	low	unclear	unclear	high
Ching-Teng 2019	38	Self-esteem	Positive effects of art therapy on depression and self-esteem of older adults in nursing homes	Taiwan	Older adults	78.40		Rosenberg Self-Esteem Scale	Painting, Drawing/sketching, Arts and crafts, Other	Psychologist, Social Worker	yes	1140	yes	NA	unclear	low	low	low	unclear	unclear	unclear
Ching-Teng 2019	38	Depression	Positive effects of art therapy on depression and self-esteem of older adults in nursing homes	Taiwan	Older adults	78.40		Geriatric Depression Scale Short Form	Painting, Drawing/sketching, Arts and crafts, Other	Psychologist, Social Worker	yes	1140	yes	NA	unclear	low	low	low	unclear	unclear	unclear
Choi 2020	39	Anxiety	The effects of combining art psychotherapy with pharmacotherapy in treating major depressive disorder: randomized control study	South Korea	Adults	34.00		Hamilton anxiety rating scale (HARS);	Drawing/sketching	Art therapy training/ art therapist not further specified	yes	360	yes	there are no conflicts of interest to declare	low	low	low	low	unclear	high	unclear
Choi 2020	39	Depression	The effects of combining art psychotherapy with pharmacotherapy in treating major depressive disorder: randomized control study	South Korea	Adults	34.00		Becks Depression Inventory II (BDI-II)	Drawing/sketching	Art therapy training/ art therapist not further specified	yes	360	yes	there are no conflicts of interest to declare	low	low	low	low	unclear	high	unclear
Choi 2020	39	Self-esteem	The effects of combining art psychotherapy with pharmacotherapy in treating major depressive disorder: randomized control study	South Korea	Adults	34.00		Rosenberg Self-Esteem Scale (RSES)	Drawing/sketching	Art therapy training/ art therapist not further specified	yes	360	yes	there are no conflicts of interest to declare	low	low	low	low	unclear	high	unclear
Choi 2020	39	Social adjustment	The effects of combining art psychotherapy with pharmacotherapy in treating major depressive disorder: randomized control study	South Korea	Adults	34.00		Relationship Change Scale (RCS)	Drawing/sketching	Art therapy training/ art therapist not further specified	yes	360	yes	there are no conflicts of interest to declare	low	low	low	low	unclear	high	unclear
Choi 2020	39	Treatment satisfaction	The effects of combining art psychotherapy with pharmacotherapy in treating major depressive disorder: randomized control study	South Korea	Adults	34.00		simple VAS 0-10	Drawing/sketching	Art therapy training/ art therapist not further specified	yes	360	yes	there are no conflicts of interest to declare	low	low	low	high	unclear	high	unclear
Choi 2020	39	Clinical global impression	The effects of combining art psychotherapy with pharmacotherapy in treating major depressive disorder: randomized control study	South Korea	Adults	34.00		Clinical Global Impression - Severity (CGI-S)	Drawing/sketching	Art therapy training/ art therapist not further specified	yes	360	yes	there are no conflicts of interest to declare	low	low	low	low	unclear	high	unclear
Choi 2020	x	Clinical global impression	The effects of combining art psychotherapy with pharmacotherapy in treating major depressive disorder: randomized control study	South Korea	Adults	34.00		Clinical Global Impression - Improvement scale (CGI-I) - not extracted	Drawing/sketching	Art therapy training/ art therapist not further specified	yes	360	no	there are no conflicts of interest to declare	low	not extracted	not extracted	not extracted	not extracted	high	unclear
Choi 2020	x	Depression	The effects of combining art psychotherapy with pharmacotherapy in treating major depressive disorder: randomized control study	South Korea	Adults	34.00		Hamilton depression rating scale (HDRS);	Drawing/sketching	Art therapy training/ art therapist not further specified	yes	360	no	there are no conflicts of interest to declare	high	low	low	low	unclear	high	unclear
Choi 2020	x	Anxiety	The effects of combining art psychotherapy with pharmacotherapy in treating major depressive disorder: randomized control study	South Korea	Adults	34.00		Beck Anxiety Inventory (BAI)	Drawing/sketching	Art therapy training/ art therapist not further specified	yes	360	no	there are no conflicts of interest to declare	low	low	low	low	unclear	high	unclear
Ciasca 2018	41	Anxiety	Art therapy as an adjuvant treatment for depression in elderly women: a randomized controlled trial	Brazil	Older adults	68.00		Beck Anxiety Inventory (BAI)	Painting, Drawing/sketching, Arts and crafts, Sculpting	Art therapy training/ art therapist not further specified	yes	1800	yes	"The authors report no conflicts of interest."_x000D_ Primary sponsor: Hospital das Clínicas da Faculdade de Medicina da USP _x000D_ Secondary sponsor: Instituto de Psiquiatria do Hospital das Clínicas da Faculdade de Medicina da Universidade de São Paulo	high	low	low	low	unclear	low	unclear
Ciasca 2018	41	Depression	Art therapy as an adjuvant treatment for depression in elderly women: a randomized controlled trial	Brazil	Older adults	68.00		Geriatric Depression Scale	Painting, Drawing/sketching, Arts and crafts, Sculpting	Art therapy training/ art therapist not further specified	yes	1800	yes	"The authors report no conflicts of interest."_x000D_ Primary sponsor: Hospital das Clínicas da Faculdade de Medicina da USP _x000D_ Secondary sponsor: Instituto de Psiquiatria do Hospital das Clínicas da Faculdade de Medicina da Universidade de São Paulo	high	low	low	low	unclear	low	unclear
Ciasca 2018	41	Depression	Art therapy as an adjuvant treatment for depression in elderly women: a randomized controlled trial	Brazil	Older adults	68.00		Beck Depression Scale	Painting, Drawing/sketching, Arts and crafts, Sculpting	Art therapy training/ art therapist not further specified	yes	1800	yes	"The authors report no conflicts of interest."_x000D_ Primary sponsor: Hospital das Clínicas da Faculdade de Medicina da USP _x000D_ Secondary sponsor: Instituto de Psiquiatria do Hospital das Clínicas da Faculdade de Medicina da Universidade de São Paulo	high	low	low	low	unclear	low	unclear
Ciasca 2018	41	Cognitive performance	Art therapy as an adjuvant treatment for depression in elderly women: a randomized controlled trial	Brazil	Older adults	68.00		Mini Mental State Exam (MMSE)	Painting, Drawing/sketching, Arts and crafts, Sculpting	Art therapy training/ art therapist not further specified	yes	1800	yes	"The authors report no conflicts of interest."_x000D_ Primary sponsor: Hospital das Clínicas da Faculdade de Medicina da USP _x000D_ Secondary sponsor: Instituto de Psiquiatria do Hospital das Clínicas da Faculdade de Medicina da Universidade de São Paulo	high	low	low	low	unclear	low	unclear
Ciasca 2018	41	Cognitive performance	Art therapy as an adjuvant treatment for depression in elderly women: a randomized controlled trial	Brazil	Older adults	68.00		Trail Making Test A	Painting, Drawing/sketching, Arts and crafts, Sculpting	Art therapy training/ art therapist not further specified	yes	1800	yes	"The authors report no conflicts of interest."_x000D_ Primary sponsor: Hospital das Clínicas da Faculdade de Medicina da USP _x000D_ Secondary sponsor: Instituto de Psiquiatria do Hospital das Clínicas da Faculdade de Medicina da Universidade de São Paulo	high	low	low	low	unclear	low	unclear
Crawford 2012	42	Clinical global impression	Group art therapy as an adjunctive treatment for people with schizophrenia: multicentre pragmatic randomised trial	UK	Adults	41.00		Global Assessment of Functioning Scale (GAF)	Not specified	Art therapy training/ art therapist not further specified	yes	4680	yes	NIHR Health Technology Assessment programme	low	high	low	low	low	low	low
Crawford 2012	42	Positive and Negative Symptoms	Group art therapy as an adjunctive treatment for people with schizophrenia: multicentre pragmatic randomised trial	UK	Adults	41.00		Positive and Negative Syndrome Scale (PANSS)	Not specified	Art therapy training/ art therapist not further specified	yes	4680	yes	NIHR Health Technology Assessment programme	low	high	low	low	low	low	low
Crawford 2012	42	Social adjustment	Group art therapy as an adjunctive treatment for people with schizophrenia: multicentre pragmatic randomised trial	UK	Adults	41.00		Social Function Questionnair (SFQ)	Not specified	Art therapy training/ art therapist not further specified	yes	4680	yes	NIHR Health Technology Assessment programme	low	high	low	low	low	low	low
Crawford 2012	42	Treatment satisfaction	Group art therapy as an adjunctive treatment for people with schizophrenia: multicentre pragmatic randomised trial	UK	Adults	41.00		Client Satisfaction Questionnaire	Not specified	Art therapy training/ art therapist not further specified	yes	4680	yes	NIHR Health Technology Assessment programme	low	high	low	low	low	low	low
Crawford 2012	42	Well-being	Group art therapy as an adjunctive treatment for people with schizophrenia: multicentre pragmatic randomised trial	UK	Adults	41.00		General Well-Being Scale	Not specified	Art therapy training/ art therapist not further specified	yes	4680	yes	NIHR Health Technology Assessment programme	low	high	low	low	low	low	low
Crawford 2012	42	QoL	Group art therapy as an adjunctive treatment for people with schizophrenia: multicentre pragmatic randomised trial	UK	Adults	41.00		European Quality of Life-5 Dimensions (EQ-5D). On the basis of the EQ-5D, quality-adjusted life-years (QALYs) were calculated	Not specified	Art therapy training/ art therapist not further specified	yes	4680	yes	NIHR Health Technology Assessment programme	low	high	low	unclear	low	low	low
Decker 2018	x	Treatment satisfaction	Quantitatively Improved Treatment Outcomes for Combat-Associated PTSD With Adjunctive Art Therapy: randomized Controlled Trial	USA	Adults	44.50		The question: How beneficial was CPT in your treatment? -qualitative	Drawing/sketching	BA art therapy or higher	yes	480	no	This study is the result of work supported with resources and the use of facilities at a Veterans Affairs Medical Center. This research did not receive any grant from funding agencies in the public, commercial, or not-forprofit sectors. The contents of this report are solely the responsibility of the authors and do not necessarily represent the official views of the Department of Veterans Affairs…	high	low	low	high	high	high	high
Decker 2018	x	Depression	Quantitatively Improved Treatment Outcomes for Combat-Associated PTSD With Adjunctive Art Therapy: randomized Controlled Trial	USA	Adults	44.50		Beck Depression Inventory II	Drawing/sketching	BA art therapy or higher	yes	480	no	This study is the result of work supported with resources and the use of facilities at a Veterans Affairs Medical Center. This research did not receive any grant from funding agencies in the public, commercial, or not-forprofit sectors. The contents of this report are solely the responsibility of the authors and do not necessarily represent the official views of the Department of Veterans Affairs…	high	low	low	low	high	high	high
Decker 2018	x	PTSD/Trauma	Quantitatively Improved Treatment Outcomes for Combat-Associated PTSD With Adjunctive Art Therapy: randomized Controlled Trial	USA	Adults	44.50		PTSD-Checklist Military Version (PCL–M total)	Drawing/sketching	BA art therapy or higher	yes	480	no	This study is the result of work supported with resources and the use of facilities at a Veterans Affairs Medical Center. This research did not receive any grant from funding agencies in the public, commercial, or not-forprofit sectors. The contents of this report are solely the responsibility of the authors and do not necessarily represent the official views of the Department of Veterans Affairs…	high	low	low	low	high	high	high
Decker 2018	x	Treatment satisfaction	Quantitatively Improved Treatment Outcomes for Combat-Associated PTSD With Adjunctive Art Therapy: randomized Controlled Trial	USA	Adults	44.50		"How beneficial was art therapie in your treatment?” -qualitative	Drawing/sketching	BA art therapy or higher	yes	480	no	This study is the result of work supported with resources and the use of facilities at a Veterans Affairs Medical Center. This research did not receive any grant from funding agencies in the public, commercial, or not-forprofit sectors. The contents of this report are solely the responsibility of the authors and do not necessarily represent the official views of the Department of Veterans Affairs…	high	low	low	high	high	high	high
Ellis-Hill 2019	44	QoL	HeART of Stroke: randomised controlled, parallel-arm, feasibility study of a community-based arts and health intervention plus usual care compared with usual care to increase psychological well-being in people following a stroke	UK	Older adults	70.00	27-88	Short Form-6 Dimensions (SF6-D) SF-6D Subscale: "Derived health state value"	Painting, Drawing/sketching, Sculpting, Arts and crafts	Artist	yes	1192.8	yes	This paper presents independent research funded by the National_x000D_ Institute for Health Research (NIHR) under its Research for Patient Benefit (RfPB)_x000D_ programme (Grant Reference Number PB-PG-0212-27054)	low	low	low	low	unclear	unclear	high
Ellis-Hill 2019	44	Anxiety	HeART of Stroke: randomised controlled, parallel-arm, feasibility study of a community-based arts and health intervention plus usual care compared with usual care to increase psychological well-being in people following a stroke	UK	Older adults	70.00	27-88	Hospital Anxiety and Depression Scale (HADS-A), anxiety subscale	Painting, Drawing/sketching, Sculpting, Arts and crafts	Artist	yes	1192.8	yes	This paper presents independent research funded by the National_x000D_ Institute for Health Research (NIHR) under its Research for Patient Benefit (RfPB)_x000D_ programme (Grant Reference Number PB-PG-0212-27054)	low	low	low	low	unclear	low	high
Ellis-Hill 2019	44	Depression	HeART of Stroke: randomised controlled, parallel-arm, feasibility study of a community-based arts and health intervention plus usual care compared with usual care to increase psychological well-being in people following a stroke	UK	Older adults	70.00	27-88	Hospital Anxiety and Depression Scale (HADS)- depression subscale	Painting, Drawing/sketching, Sculpting, Arts and crafts	Artist	yes	1192.8	yes	This paper presents independent research funded by the National_x000D_ Institute for Health Research (NIHR) under its Research for Patient Benefit (RfPB)_x000D_ programme (Grant Reference Number PB-PG-0212-27054)	low	low	low	low	unclear	low	high
Ellis-Hill 2019	44	Well-being	HeART of Stroke: randomised controlled, parallel-arm, feasibility study of a community-based arts and health intervention plus usual care compared with usual care to increase psychological well-being in people following a stroke	UK	Older adults	70.00	27-88	Warwick-Edinburgh Mental Well-being Scale (WEMWBS)	Painting, Drawing/sketching, Sculpting, Arts and crafts	Artist	yes	1192.8	yes	This paper presents independent research funded by the National_x000D_ Institute for Health Research (NIHR) under its Research for Patient Benefit (RfPB)_x000D_ programme (Grant Reference Number PB-PG-0212-27054)	low	low	low	low	unclear	low	high
Ellis-Hill 2019	44	Self-esteem	HeART of Stroke: randomised controlled, parallel-arm, feasibility study of a community-based arts and health intervention plus usual care compared with usual care to increase psychological well-being in people following a stroke	UK	Older adults	70.00	27-88	Rosenberg Self-Esteem Scale (RSES)	Painting, Drawing/sketching, Sculpting, Arts and crafts	Artist	yes	1192.8	yes	This paper presents independent research funded by the National_x000D_ Institute for Health Research (NIHR) under its Research for Patient Benefit (RfPB)_x000D_ programme (Grant Reference Number PB-PG-0212-27054)	low	low	low	low	unclear	low	high
Ellis-Hill 2019	44	Well-being	HeART of Stroke: randomised controlled, parallel-arm, feasibility study of a community-based arts and health intervention plus usual care compared with usual care to increase psychological well-being in people following a stroke	UK	Older adults	70.00	27-88	ICEpop CAPability measure for adults (ICECAP-A)	Painting, Drawing/sketching, Sculpting, Arts and crafts	Artist	yes	1192.8	yes	This paper presents independent research funded by the National_x000D_ Institute for Health Research (NIHR) under its Research for Patient Benefit (RfPB)_x000D_ programme (Grant Reference Number PB-PG-0212-27054)	low	low	low	low	unclear	low	high
Ellis-Hill 2019	44	Somatic symptoms	HeART of Stroke: randomised controlled, parallel-arm, feasibility study of a community-based arts and health intervention plus usual care compared with usual care to increase psychological well-being in people following a stroke	UK	Older adults	70.00	27-88	Medical Outcomes Short Form-36 (SF-36) -Physical functioning subscale	Painting, Drawing/sketching, Sculpting, Arts and crafts	Artist	yes	1192.8	yes	This paper presents independent research funded by the National_x000D_ Institute for Health Research (NIHR) under its Research for Patient Benefit (RfPB)_x000D_ programme (Grant Reference Number PB-PG-0212-27054)	low	low	low	low	unclear	low	high
Ellis-Hill 2019	44	Clinical global impression	HeART of Stroke: randomised controlled, parallel-arm, feasibility study of a community-based arts and health intervention plus usual care compared with usual care to increase psychological well-being in people following a stroke	UK	Older adults	70.00	27-88	Medical Outcomes Short Form-36 (SF-36) General Health subscale	Painting, Drawing/sketching, Sculpting, Arts and crafts	Artist	yes	1192.8	yes	This paper presents independent research funded by the National_x000D_ Institute for Health Research (NIHR) under its Research for Patient Benefit (RfPB)_x000D_ programme (Grant Reference Number PB-PG-0212-27054)	low	low	low	low	unclear	low	high
Ellis-Hill 2019	44	Pain	HeART of Stroke: randomised controlled, parallel-arm, feasibility study of a community-based arts and health intervention plus usual care compared with usual care to increase psychological well-being in people following a stroke	UK	Older adults	70.00	27-88	Medical Outcomes Short Form-36 (SF-36) Pain subscale	Painting, Drawing/sketching, Sculpting, Arts and crafts	Artist	yes	1192.8	yes	This paper presents independent research funded by the National_x000D_ Institute for Health Research (NIHR) under its Research for Patient Benefit (RfPB)_x000D_ programme (Grant Reference Number PB-PG-0212-27054)	low	low	low	low	unclear	low	high
Ellis-Hill 2019	44	Social adjustment	HeART of Stroke: randomised controlled, parallel-arm, feasibility study of a community-based arts and health intervention plus usual care compared with usual care to increase psychological well-being in people following a stroke	UK	Older adults	70.00	27-88	Medical Outcomes Short Form-36 (SF-36) Social functioning subscale	Painting, Drawing/sketching, Sculpting, Arts and crafts	Artist	yes	1192.8	yes	This paper presents independent research funded by the National_x000D_ Institute for Health Research (NIHR) under its Research for Patient Benefit (RfPB)_x000D_ programme (Grant Reference Number PB-PG-0212-27054)	low	low	low	low	unclear	low	high
Ellis-Hill 2019	44	Well-being	HeART of Stroke: randomised controlled, parallel-arm, feasibility study of a community-based arts and health intervention plus usual care compared with usual care to increase psychological well-being in people following a stroke	UK	Older adults	70.00	27-88	Medical Outcomes Short Form-36 (SF-36) Emotional well-being subscale	Painting, Drawing/sketching, Sculpting, Arts and crafts	Artist	yes	1192.8	yes	This paper presents independent research funded by the National_x000D_ Institute for Health Research (NIHR) under its Research for Patient Benefit (RfPB)_x000D_ programme (Grant Reference Number PB-PG-0212-27054)	low	low	low	low	unclear	low	high
Ellis-Hill 2019	44	Well-being	HeART of Stroke: randomised controlled, parallel-arm, feasibility study of a community-based arts and health intervention plus usual care compared with usual care to increase psychological well-being in people following a stroke	UK	Older adults	70.00	27-88	Medical Outcomes Short Form-36 (SF-36) Vitality subscale	Painting, Drawing/sketching, Sculpting, Arts and crafts	Artist	yes	1192.8	yes	This paper presents independent research funded by the National_x000D_ Institute for Health Research (NIHR) under its Research for Patient Benefit (RfPB)_x000D_ programme (Grant Reference Number PB-PG-0212-27054)	low	low	low	low	unclear	low	high
Ellis-Hill 2019	44	Emotional symptoms	HeART of Stroke: randomised controlled, parallel-arm, feasibility study of a community-based arts and health intervention plus usual care compared with usual care to increase psychological well-being in people following a stroke	UK	Older adults	70.00	27-88	Medical Outcomes Short Form-36 (SF-36) Role limitations-Emotional subscale	Painting, Drawing/sketching, Sculpting, Arts and crafts	Artist	yes	1192.8	yes	This paper presents independent research funded by the National_x000D_ Institute for Health Research (NIHR) under its Research for Patient Benefit (RfPB)_x000D_ programme (Grant Reference Number PB-PG-0212-27054)	low	low	low	low	unclear	low	high
Ellis-Hill 2019	44	Somatic symptoms	HeART of Stroke: randomised controlled, parallel-arm, feasibility study of a community-based arts and health intervention plus usual care compared with usual care to increase psychological well-being in people following a stroke	UK	Older adults	70.00	27-88	Medical Outcomes Short Form-36 (SF-36) Role limitations -Physical subscale	Painting, Drawing/sketching, Sculpting, Arts and crafts	Artist	yes	1192.8	yes	This paper presents independent research funded by the National_x000D_ Institute for Health Research (NIHR) under its Research for Patient Benefit (RfPB)_x000D_ programme (Grant Reference Number PB-PG-0212-27054)	low	low	low	low	unclear	low	high
Ellis-Hill 2019	x	Intervention costs	HeART of Stroke: randomised controlled, parallel-arm, feasibility study of a community-based arts and health intervention plus usual care compared with usual care to increase psychological well-being in people following a stroke	UK	Older adults	70.00	27-88	Not really an outcome, more an interesting side note - exclude.	Painting, Drawing/sketching, Sculpting, Arts and crafts	Artist	yes	1192.8	no	This paper presents independent research funded by the National_x000D_ Institute for Health Research (NIHR) under its Research for Patient Benefit (RfPB)_x000D_ programme (Grant Reference Number PB-PG-0212-27054)	low	low	low	unclear	unclear	low	high
Gussak 2006	45	Depression	Effects of art therapy with prison inmates: a follow-up study	USA	Adults		21-59	Beck Depression Inventory II	Drawing/sketching, Sculpting	Art therapy training/ art therapist not further specified	yes	NA	yes	not specified	unclear	unclear	high	unclear	unclear	high	high
Gussak 2009 men	46	Depression	The effects of art therapy on male and female inmates: Advancing the research base	USA	Adults		20-51	Beck Depression Inventory II	Arts and crafts, Drawing/sketching	BA art therapy or higher, Psychologist	yes	NA	yes	not specified	unclear	unclear	high	unclear	unclear	high	high
Gussak 2009 men	46	Self-efficacy/ locus of control	The effects of art therapy on male and female inmates: Advancing the research base	USA	Adults		20-51	Adult Nowicki-Strickland Locus of Control Scale (ANS)	Arts and crafts, Drawing/sketching	BA art therapy or higher, Psychologist	yes	NA	yes	not specified	unclear	unclear	high	low	unclear	high	high
Gussak 2009 women	46	Self-efficacy/ locus of control	The effects of art therapy on male and female inmates: Advancing the research base	USA	Adults		20-51	Adult Nowicki-Strickland Locus of Control Scale (ANS)	Arts and crafts, Drawing/sketching	BA art therapy or higher, Psychologist	yes	NA	yes	not specified	unclear	unclear	low	low	unclear	high	high
Gussak 2009 women	46	Depression	The effects of art therapy on male and female inmates: Advancing the research base	USA	Adults		20-51	Beck Depression Inventory II	Arts and crafts, Drawing/sketching	BA art therapy or higher, Psychologist	yes	NA	yes	not specified	unclear	unclear	low	unclear	unclear	high	high
Haeyen 2018	47	Self-awareness	Efficacy of Art Therapy in Individuals With Personality Disorders Cluster B/C: a Randomized Controlled Trial	Netherlands	Adults	37.00		Acceptance and Action Questionnaire-II (AAQ-II)	Not specified	Art therapy training/ art therapist not further specified, BA art therapy or higher	yes	900	yes	Secundiary sponsors:_x000D_ GGNet, centrum voor geestelijke gezondheid/ centre for Mental Health._x000D_ Hogeschool Arnhem en Nijmegen, instituut Social Studies/ HAN University, Institute Social Studies	low	low	low	low	unclear	unclear	unclear
Haeyen 2018	47	Clinical global impression	Efficacy of Art Therapy in Individuals With Personality Disorders Cluster B/C: a Randomized Controlled Trial	Netherlands	Adults	37.00		Outcome Questionnaire 45 (OQ-45)	Not specified	Art therapy training/ art therapist not further specified, BA art therapy or higher	yes	900	yes	Secundiary sponsors:_x000D_ GGNet, centrum voor geestelijke gezondheid/ centre for Mental Health._x000D_ Hogeschool Arnhem en Nijmegen, instituut Social Studies/ HAN University, Institute Social Studies	low	low	low	low	unclear	unclear	unclear
Haeyen 2018	x	Schema modes	Efficacy of Art Therapy in Individuals With Personality Disorders Cluster B/C: a Randomized Controlled Trial	Netherlands	Adults	37.00		Schema Mode Inventory (SMI version 1.1)	Not specified	Art therapy training/ art therapist not further specified, BA art therapy or higher	yes	900	no	Secundiary sponsors:_x000D_ GGNet, centrum voor geestelijke gezondheid/ centre for Mental Health._x000D_ Hogeschool Arnhem en Nijmegen, instituut Social Studies/ HAN University, Institute Social Studies	low	low	low	low	unclear	unclear	unclear
Hattori 2011	48	QoL	Controlled study on the cognitive and psychological effect of coloring and drawing in mild Alzheimer's disease patients	Japan	Older adults	74.00		Short Form (SF-8); subcategories Physical Component Summary (PCS-8)	Colouring in/mandala, Drawing/sketching	Other	maybe	540	yes	not specified	low	high	low	low	unclear	high	unclear
Hattori 2011	48	Cognitive performance	Controlled study on the cognitive and psychological effect of coloring and drawing in mild Alzheimer's disease patients	Japan	Older adults	74.00		Mini Mental State Exam (MMSE)	Colouring in/mandala, Drawing/sketching	Other	maybe	540	yes	not specified	low	high	low	low	unclear	high	unclear
Hattori 2011	48	Apathy	Controlled study on the cognitive and psychological effect of coloring and drawing in mild Alzheimer's disease patients	Japan	Older adults	74.00		Starkstein Apathy Scale (Japanese version)	Colouring in/mandala, Drawing/sketching	Other	maybe	540	yes	not specified	low	high	low	low	unclear	high	unclear
Hattori 2011	48	Depression	Controlled study on the cognitive and psychological effect of coloring and drawing in mild Alzheimer's disease patients	Japan	Older adults	74.00		Geriatric Depression Scale (GDS)	Colouring in/mandala, Drawing/sketching	Other	maybe	540	yes	not specified	low	high	low	low	unclear	high	unclear
Hattori 2011	48	Behavioural Problems	Controlled study on the cognitive and psychological effect of coloring and drawing in mild Alzheimer's disease patients	Japan	Older adults	74.00		Dementia Behavior Disturbance Scale (DBD)	Colouring in/mandala, Drawing/sketching	Other	maybe	540	yes	not specified	low	high	low	low	unclear	high	unclear
Hattori 2011	48	QoL	Controlled study on the cognitive and psychological effect of coloring and drawing in mild Alzheimer's disease patients	Japan	Older adults	74.00		Short Form (SF-8); subcategories Mental Component Summary (MCS-8).	Colouring in/mandala, Drawing/sketching	Other	maybe	540	yes	not specified	low	high	low	low	unclear	high	unclear
Hattori 2011	48	Cognitive performance	Controlled study on the cognitive and psychological effect of coloring and drawing in mild Alzheimer's disease patients	Japan	Older adults	74.00		WMS-R Logical Memory subtests	Colouring in/mandala, Drawing/sketching	Other	maybe	540	yes	not specified	low	high	low	low	unclear	high	unclear
Hill 2016	x	Positive affect	Improving the Short-Term Affect of Grieving Children Through Art	USA	Children/adolescents		6-13	Positive and Negative Affect Schedule (PANAS-C)_x000D_ (modified form)	Painting	Not specified	no	20	no	not specified	high	unclear	low	unclear	unclear	unclear	high
Hill 2016	x	Negative affect	Improving the Short-Term Affect of Grieving Children Through Art	USA	Children/adolescents		6-13	Positive and Negative Affect Schedule (PANAS-C)_x000D_ (modified form)	Painting	Not specified	no	20	no	not specified	high	unclear	low	unclear	unclear	unclear	high
Hill 2016	x	Negative affect	Improving the Short-Term Affect of Grieving Children Through Art	USA	Children/adolescents		6-13	Positive and Negative Affect Schedule (PANAS-C)_x000D_ (modified form)	Painting	Not specified	no	20	no	not specified	high	unclear	low	unclear	unclear	unclear	high
Hill 2016	x	Positive affect	Improving the Short-Term Affect of Grieving Children Through Art	USA	Children/adolescents		6-13	Positive and Negative Affect Schedule (PANAS-C)_x000D_ (modified form)	Painting	Not specified	no	20	no	not specified	high	unclear	low	unclear	unclear	unclear	high
Hsiao 2020	50	Agitation	Effects of Art and Reminiscence Therapy on Agitated Behaviors Among Older Adults With Dementia	Taiwan	Older adults		Most were > 80 years old (64.8%)	Cohen-Mansfield agitation inventory (CMAI)	Painting, Drawing/sketching, Sculpting, Arts and crafts	Not specified	probably not	600	yes	not specified	low	low	high	low	unclear	high	unclear
Ilali 2018	51	Depression	Impact of Art-Based Life Review on Depression Symptoms Among Older Adults	Iran	Older adults	70.00		Geriatric Depression Scale (GDS) - Short Form	Painting, Drawing/sketching	Not specified	yes	360	yes	Vice chancellor for research, Mazandaran University of Medical Sciences	unclear	low	low	low	unclear	low	unclear
Jouybari 2020	52	Stress	Comparison of the effect of narrative writing and art therapy on maternal stress in neonatal intensive care settings	Iran	Children and parents		18 - 40	parental stressor scale in neonatal intensive care unit (PSS: NICU)	Drawing/sketching	Other	no	NA	yes	No potential conflict of interest was reported by the authors	low	unclear	low	low	unclear	low	low
Katz 2014	x	Positive affect	The effect of drawing on children's experiences of investigations following alleged child abuse	Israel	Children/adolescents	9.90	4-14	qualitative research - positive affect?	Drawing/sketching	Social Worker	yes	8.5	no	no information	low	low	low	high	high	unclear	low
Katz 2014	x	Negative affect	The effect of drawing on children's experiences of investigations following alleged child abuse	Israel	Children/adolescents	9.90	4-14	qualitative research - negative affect?	Drawing/sketching	Social Worker	yes	72.25	no	no information	low	low	low	high	high	unclear	low
Khedekar 2017	55	QoL	Use of art as therapeutic intervention for enhancement of hand function in patients with rheumatoid arthritis: a pilot study	India	Older adults	59.00		Health Assessment Questionnaire (HAQ).	Painting, Sculpting, Arts and crafts	Other	no	1080	yes	Nil	low	unclear	high	low	low	high	high
Khedekar 2017	55	Hand mobility	Use of art as therapeutic intervention for enhancement of hand function in patients with rheumatoid arthritis: a pilot study	India	Older adults	59.00		Grip strength (kg)	Painting, Sculpting, Arts and crafts	Other	no	1080	yes	Nil	low	unclear	high	unclear	low	high	high
Khedekar 2017	55	Hand mobility	Use of art as therapeutic intervention for enhancement of hand function in patients with rheumatoid arthritis: a pilot study	India	Older adults	59.00		Two‑point pinch strength (kg)	Painting, Sculpting, Arts and crafts	Other	no	1080	yes	Nil	low	unclear	high	unclear	low	high	high
Khedekar 2017	55	Hand mobility	Use of art as therapeutic intervention for enhancement of hand function in patients with rheumatoid arthritis: a pilot study	India	Older adults	59.00		Three‑point pinch strength (kg)	Painting, Sculpting, Arts and crafts	Other	no	1080	yes	Nil	low	unclear	high	unclear	low	high	high
Khedekar 2017	55	Hand mobility	Use of art as therapeutic intervention for enhancement of hand function in patients with rheumatoid arthritis: a pilot study	India	Older adults	59.00		GAT: Grip Ability Test	Painting, Sculpting, Arts and crafts	Other	no	1080	yes	Nil	low	unclear	high	low	low	high	high
Khedekar 2017	55	Hand mobility	Use of art as therapeutic intervention for enhancement of hand function in patients with rheumatoid arthritis: a pilot study	India	Older adults	59.00		Jebsen-Taylor Hand Function Test	Painting, Sculpting, Arts and crafts	Other	no	1080	yes	Nil	low	unclear	high	low	low	high	high
Khedekar 2017	55	Pain	Use of art as therapeutic intervention for enhancement of hand function in patients with rheumatoid arthritis: a pilot study	India	Older adults	59.00		AUSCAN: Australian‑Canadian Osteoarthritis Hand Index - subscale pain	Painting, Sculpting, Arts and crafts	Other	no	1080	yes	Nil	low	unclear	high	low	low	high	high
Khedekar 2017	55	Hand mobility	Use of art as therapeutic intervention for enhancement of hand function in patients with rheumatoid arthritis: a pilot study	India	Older adults	59.00		AUSCAN: Australian‑Canadian Osteoarthritis Hand Index - subscale Stiffness	Painting, Sculpting, Arts and crafts	Other	no	1080	yes	Nil	low	unclear	high	low	low	high	high
Khedekar 2017	55	Hand mobility	Use of art as therapeutic intervention for enhancement of hand function in patients with rheumatoid arthritis: a pilot study	India	Older adults	59.00		AUSCAN: Australian‑Canadian Osteoarthritis Hand Index - subscale difficulty in Activities of daily living	Painting, Sculpting, Arts and crafts	Other	no	1080	yes	Nil	low	unclear	high	low	low	high	high
Khedekar 2017	x	Hand mobility	Use of art as therapeutic intervention for enhancement of hand function in patients with rheumatoid arthritis: a pilot study	India	Older adults	59.00		MHQ: Michigan Hand Outcome Questionnaire Score (%)_x000D_	Painting, Sculpting, Arts and crafts	Other	no	1080	no	Nil	low	unclear	high	high	high	high	high
Kim 2013	56	Anxiety	A randomized, controlled study of the effects of art therapy on older Korean-Americans' healthy aging	USA	Older adults	78.50	69 - 87	State-Trait Anxiety Inventory (STAI) (Spielberger et al) state subscale	Painting, Drawing/sketching, Sculpting	Not specified	yes	804	yes	This work was supported by a research grant from Seoul Women’s University (2011).	unclear	unclear	unclear	low	unclear	high	high
Kim 2013	56	Self-esteem	A randomized, controlled study of the effects of art therapy on older Korean-Americans' healthy aging	USA	Older adults	78.50	69 - 87	Rosenberg Self-Esteem Scale (RSES)	Painting, Drawing/sketching, Sculpting	Not specified	yes	804	yes	This work was supported by a research grant from Seoul Women’s University (2011).	unclear	unclear	unclear	unclear	unclear	high	high
Kim 2013	x	Positive affect, Negative affect	A randomized, controlled study of the effects of art therapy on older Korean-Americans' healthy aging	USA	Older adults	78.50	69 - 87	Positive and Negative Affect Schedule (PANAS)	Painting, Drawing/sketching, Sculpting	Not specified	yes	804	no	This work was supported by a research grant from Seoul Women’s University (2011).	unclear	unclear	unclear	high	unclear	high	high
Kline 2020	57	Stress	Randomized Trial of Therapy Dogs Versus Deliberative Coloring (Art Therapy) to Reduce Stress in Emergency Medicine Providers	USA	Adults	33.00		visual analog scale (VAS, 0–100 mm)	Colouring in/mandala	No therapist	no	5	yes	this study was not funded by an external source	low	high	low	high	unclear	high	high
Kline 2020	57	Empathy	Randomized Trial of Therapy Dogs Versus Deliberative Coloring (Art Therapy) to Reduce Stress in Emergency Medicine Providers	USA	Adults	33.00		patient reported score on empathic behaviors	Colouring in/mandala	No therapist	no	5	yes	this study was not funded by an external source	low	high	low	high	unclear	low	high
Kline 2020	x	Stress	Randomized Trial of Therapy Dogs Versus Deliberative Coloring (Art Therapy) to Reduce Stress in Emergency Medicine Providers	USA	Adults	33.00		modified Perceived Stress Scale (mPSS-10)	Colouring in/mandala	No therapist	no	5	no	this study was not funded by an external source	low	high	low	low	unclear	high	high
Kline 2020	x	Stress	Randomized Trial of Therapy Dogs Versus Deliberative Coloring (Art Therapy) to Reduce Stress in Emergency Medicine Providers	USA	Adults	33.00		salivary cortisol (Salimetrics)	Colouring in/mandala	No therapist	no	5	no	this study was not funded by an external source	low	high	low	low	unclear	high	high
Kline 2020	x	Anxiety	Randomized Trial of Therapy Dogs Versus Deliberative Coloring (Art Therapy) to Reduce Stress in Emergency Medicine Providers	USA	Adults	33.00		FACES Anxiety Rating scale	Colouring in/mandala	No therapist	no	5	no	this study was not funded by an external source	low	high	low	high	unclear	high	high
Kopytin 2013	x	QoL	Humor, Self-Attitude, Emotions, and Cognitions in Group Art Therapy With War Veterans	Russia	Adults	37.00	25-53	probably World Health Organization Quality of Life Questionnaire (WHOQOL-100)	Painting, Drawing/sketching	Art therapy training/ art therapist not further specified, Medical Doctor	yes	1980	no	no information	high	unclear	unclear	unclear	high	unclear	high
Kopytin 2013	x	Anxiety	Humor, Self-Attitude, Emotions, and Cognitions in Group Art Therapy With War Veterans	Russia	Adults	37.00	25-53	Integrative Anxiety Test	Painting, Drawing/sketching	Art therapy training/ art therapist not further specified, Medical Doctor	yes	1980	no	no information	high	unclear	unclear	unclear	high	unclear	high
Kopytin 2013	x	Depression	Humor, Self-Attitude, Emotions, and Cognitions in Group Art Therapy With War Veterans	Russia	Adults	37.00	25-53	Questionnaire of Depressive Conditions (Bespalko, 2004), depression-no depression subscale	Painting, Drawing/sketching	Art therapy training/ art therapist not further specified, Medical Doctor	yes	1980	no	no information	high	unclear	unclear	unclear	high	unclear	high
Kopytin 2013	x	Cognitive performance	Humor, Self-Attitude, Emotions, and Cognitions in Group Art Therapy With War Veterans	Russia	Adults	37.00	25-53	Total in cognitive scales as a part of the silver drawing test	Painting, Drawing/sketching	Art therapy training/ art therapist not further specified, Medical Doctor	yes	1980	no	no information	high	unclear	unclear	high	high	unclear	high
Kopytin 2013	x	Psychiatric symptoms	Humor, Self-Attitude, Emotions, and Cognitions in Group Art Therapy With War Veterans	Russia	Adults	37.00	25-53	Symptomatic Checklists, SCL-90 (Derogatis, 1983)_x000D_ Global severity Index	Painting, Drawing/sketching	Art therapy training/ art therapist not further specified, Medical Doctor	yes	1980	no	no information	high	unclear	unclear	low	high	unclear	high
Kopytin 2013	x	Psychiatric symptoms	Humor, Self-Attitude, Emotions, and Cognitions in Group Art Therapy With War Veterans	Russia	Adults	37.00	25-53	Symptomatic Checklists, SCL-90 (Derogatis, 1983)_x000D_ Personality severity index	Painting, Drawing/sketching	Art therapy training/ art therapist not further specified, Medical Doctor	yes	1980	no	no information	high	unclear	unclear	low	high	unclear	high
Kopytin 2013	x	Psychiatric symptoms	Humor, Self-Attitude, Emotions, and Cognitions in Group Art Therapy With War Veterans	Russia	Adults	37.00	25-53	Symptomatic Checklists, SCL-90 (Derogatis, 1983)_x000D_ Positive symptom distress index	Painting, Drawing/sketching	Art therapy training/ art therapist not further specified, Medical Doctor	yes	1980	no	no information	high	unclear	unclear	low	high	unclear	high
Lalingkar 2020	59	Depression	Effect of recreational therapy on attention and depression in school children with learning difficulties	India	Children/adolescents	15.00	12-16	Glasgow Depression Scale	Colouring in/mandala, Sculpting	Not specified	no	480	yes	This project was self funded by the author (s).	high	unclear	high	high	unclear	high	high
Lalingkar 2020	x	AD(H)D/attention	Effect of recreational therapy on attention and depression in school children with learning difficulties	India	Children/adolescents	15.00	12-16	Moss Attention Rating Scale	Colouring in/mandala, Sculpting	Not specified	no	480	no	This project was self funded by the author(s).	high	unclear	high	high	unclear	high	high
Laurer 2015	60	Anxiety	Effect of Art Production on Negative Mood and Anxiety for Adults in Treatment for Substance Abuse	USA	Adults	30.50	18-54	State-Trait Anxiety Inventory (STAI-S)(Spielberger,1983) - state subscale	Painting, Drawing/sketching	Other	no	20	yes	no information	low	unclear	low	unclear	high	unclear	high
Laurer 2015	60	Negative affect	Effect of Art Production on Negative Mood and Anxiety for Adults in Treatment for Substance Abuse	USA	Adults	30.50	18-54	Profile of Mood States (POMS)	Painting, Drawing/sketching	Other	no	20	yes	no information	low	unclear	low	high	high	unclear	high
Lawson 2016	61	Anxiety	Effects of Making Art and Listening to Music on Symptoms Related to Blood and Marrow Transplantation	USA	Adults	50.00	22-74	Spielberger State-Trait Anxiety Index - only state anxiety reported	Painting, Drawing/sketching	Other	no	60	yes	This study was supported, in part, by funding from the University of Kansas Medical Center Interprofessional Clinical Research_x000D_ Grant.	low	unclear	unclear	low	low	high	unclear
Lawson 2016	61	Somatic symptoms	Effects of Making Art and Listening to Music on Symptoms Related to Blood and Marrow Transplantation	USA	Adults	50.00	22-74	Therapy related symptom scale (TRSC)	Painting, Drawing/sketching	Other	no	60	yes	This study was supported, in part, by funding from the University of Kansas Medical Center Interprofessional Clinical Research_x000D_ Grant.	low	unclear	unclear	low	low	high	unclear
Lawson 2016	61	Stress	Effects of Making Art and Listening to Music on Symptoms Related to Blood and Marrow Transplantation	USA	Adults	50.00	22-74	systolic blood pressure	Painting, Drawing/sketching	Other	no	60	yes	This study was supported, in part, by funding from the University of Kansas Medical Center Interprofessional Clinical Research_x000D_ Grant.	low	unclear	unclear	unclear	high	high	unclear
Lawson 2016	61	Stress	Effects of Making Art and Listening to Music on Symptoms Related to Blood and Marrow Transplantation	USA	Adults	50.00	22-74	diastolic blood pressure	Painting, Drawing/sketching	Other	no	60	yes	This study was supported, in part, by funding from the University of Kansas Medical Center Interprofessional Clinical Research_x000D_ Grant.	low	unclear	unclear	unclear	high	high	unclear
Lawson 2016	61	Stress	Effects of Making Art and Listening to Music on Symptoms Related to Blood and Marrow Transplantation	USA	Adults	50.00	22-74	pulse	Painting, Drawing/sketching	Other	no	60	yes	This study was supported, in part, by funding from the University of Kansas Medical Center Interprofessional Clinical Research_x000D_ Grant.	low	unclear	unclear	unclear	unclear	high	unclear
Lawson 2016	61	Stress	Effects of Making Art and Listening to Music on Symptoms Related to Blood and Marrow Transplantation	USA	Adults	50.00	22-74	respiration rate	Painting, Drawing/sketching	Other	no	60	yes	This study was supported, in part, by funding from the University of Kansas Medical Center Interprofessional Clinical Research_x000D_ Grant.	low	unclear	unclear	unclear	unclear	high	unclear
Lawson 2016	61	Stress	Effects of Making Art and Listening to Music on Symptoms Related to Blood and Marrow Transplantation	USA	Adults	50.00	22-74	temperature	Painting, Drawing/sketching	Other	no	60	yes	This study was supported, in part, by funding from the University of Kansas Medical Center Interprofessional Clinical Research_x000D_ Grant.	low	unclear	unclear	high	high	high	unclear
Leurent 2014	53	Positive and Negative Symptoms	Moderating factors for the effectiveness of group art therapy for schizophrenia: secondary analysis of data from the MATISSE randomised controlled trial	UK	Adults	41.00		Positive and Negative Syndrome Scale (PANSS) - probably the negative symptom score of PANSS	Not specified	Art therapy training/ art therapist not further specified	yes	4680	yes	NIHR Health Technology Assessment programme	low	high	low	low	low	low	unclear
Leurent 2014	53	Positive and Negative Symptoms	Moderating factors for the effectiveness of group art therapy for schizophrenia: secondary analysis of data from the MATISSE randomised controlled trial	UK	Adults	41.00		Positive and Negative Syndrome Scale (PANSS) - probably the negative symptom score of PANSS	Not specified	Art therapy training/ art therapist not further specified	yes	4680	yes	NIHR Health Technology Assessment programme	low	high	low	low	low	low	unclear
Leurent 2014	53	Positive and Negative Symptoms	Moderating factors for the effectiveness of group art therapy for schizophrenia: secondary analysis of data from the MATISSE randomised controlled trial	UK	Adults	41.00		Positive and Negative Syndrome Scale (PANSS) - probably the negative symptom score of PANSS	Not specified	Art therapy training/ art therapist not further specified	yes	4680	yes	NIHR Health Technology Assessment programme	low	high	low	low	low	low	unclear
Leurent 2014	53	Positive and Negative Symptoms	Moderating factors for the effectiveness of group art therapy for schizophrenia: secondary analysis of data from the MATISSE randomised controlled trial	UK	Adults	41.00		Positive and Negative Syndrome Scale (PANSS) - probably the negative symptom score of PANSS	Not specified	Art therapy training/ art therapist not further specified	yes	4680	yes	NIHR Health Technology Assessment programme	low	high	low	low	low	low	unclear
Liu 2018	62	PTSD/Trauma	Examining the effectiveness of solution-focused art therapy (SF-AT) for sleep problems of children with traumatic experience	USA	Children/adolescents	10.07		CRTES-R (Child reaction to traumatic events scale-revised)	Arts and crafts, Other	Not specified	yes	399	yes	not reported	low	high	unclear	low	unclear	unclear	unclear
Liu 2018	62	Sleep	Examining the effectiveness of solution-focused art therapy (SF-AT) for sleep problems of children with traumatic experience	USA	Children/adolescents	10.07		Sleep Self Report (SSR)	Arts and crafts, Other	Not specified	yes	399	yes	not reported	low	low	unclear	low	unclear	unclear	unclear
Lock 2017	63	Anxiety	Feasibility Study Combining Art Therapy or Cognitive Remediation Therapy with Family-based Treatment for Adolescent Anorexia Nervosa	USA	Children/adolescents	14.50	12-18	Beck Anxiety Inventory	Drawing/sketching, Not specified	Not specified	yes	450	yes	This study was supported by funding from the National Institute of Mental Health (Feasibility of Combining Family and Cognitive Therapy to Prevent Chronic Anorexia Nervosa 5R34MH10128103, Lock, PI).	unclear	unclear	unclear	low	unclear	high	high
Lock 2017	63	Eating disorder/Weight	Feasibility Study Combining Art Therapy or Cognitive Remediation Therapy with Family-based Treatment for Adolescent Anorexia Nervosa	USA	Children/adolescents	14.50	12-18	Eating Disorder Examination (EDE)	Drawing/sketching, Not specified	Not specified	yes	450	yes	This study was supported by funding from the National Institute of Mental Health (Feasibility of Combining Family and Cognitive Therapy to Prevent Chronic Anorexia Nervosa 5R34MH10128103, Lock, PI).	unclear	unclear	unclear	low	unclear	high	high
Lock 2017	63	Eating disorder/Weight	Feasibility Study Combining Art Therapy or Cognitive Remediation Therapy with Family-based Treatment for Adolescent Anorexia Nervosa	USA	Children/adolescents	14.50	12-18	BMI _x000D_	Drawing/sketching, Not specified	Not specified	yes	450	yes	This study was supported by funding from the National Institute of Mental Health (Feasibility of Combining Family and Cognitive Therapy to Prevent Chronic Anorexia Nervosa 5R34MH10128103, Lock, PI).	unclear	unclear	unclear	low	unclear	high	high
Lock 2017	63	Depression	Feasibility Study Combining Art Therapy or Cognitive Remediation Therapy with Family-based Treatment for Adolescent Anorexia Nervosa	USA	Children/adolescents	14.50	12-18	Beck Depression Inventory	Drawing/sketching, Not specified	Not specified	yes	450	yes	This study was supported by funding from the National Institute of Mental Health (Feasibility of Combining Family and Cognitive Therapy to Prevent Chronic Anorexia Nervosa 5R34MH10128103, Lock, PI).	unclear	unclear	unclear	low	unclear	high	high
Lock 2017	63	Obsessive-Cumpulsive Symptoms	Feasibility Study Combining Art Therapy or Cognitive Remediation Therapy with Family-based Treatment for Adolescent Anorexia Nervosa	USA	Children/adolescents	14.50	12-18	Children’s Yale–Brown Obsessive Compulsive Scale (CY-BOCS)	Drawing/sketching, Not specified	Not specified	yes	450	yes	This study was supported by funding from the National Institute of Mental Health (Feasibility of Combining Family and Cognitive Therapy to Prevent Chronic Anorexia Nervosa 5R34MH10128103, Lock, PI).	unclear	unclear	unclear	low	unclear	high	high
Lock 2017	63	Eating disorder/Weight	Feasibility Study Combining Art Therapy or Cognitive Remediation Therapy with Family-based Treatment for Adolescent Anorexia Nervosa	USA	Children/adolescents	14.50	12-18	percentage of estimated body weight	Drawing/sketching, Not specified	Not specified	yes	450	yes	This study was supported by funding from the National Institute of Mental Health (Feasibility of Combining Family and Cognitive Therapy to Prevent Chronic Anorexia Nervosa 5R34MH10128103, Lock, PI).	unclear	unclear	unclear	low	unclear	high	high
Lock 2017	63	Eating disorder/Weight	Feasibility Study Combining Art Therapy or Cognitive Remediation Therapy with Family-based Treatment for Adolescent Anorexia Nervosa	USA	Children/adolescents	14.50	12-18	Yale–Brown–Cornell Eating Disorder Scale (YBC-EDS)	Drawing/sketching, Not specified	Not specified	yes	450	yes	This study was supported by funding from the National Institute of Mental Health (Feasibility of Combining Family and Cognitive Therapy to Prevent Chronic Anorexia Nervosa 5R34MH10128103, Lock, PI).	unclear	unclear	unclear	low	unclear	high	high
Lock 2017	63	Cognitive performance	Feasibility Study Combining Art Therapy or Cognitive Remediation Therapy with Family-based Treatment for Adolescent Anorexia Nervosa	USA	Children/adolescents	14.50	12-18	Wisconsin Card Sort Task (WCST) – perseverative errors	Drawing/sketching, Not specified	Not specified	yes	450	yes	This study was supported by funding from the National Institute of Mental Health (Feasibility of Combining Family and Cognitive Therapy to Prevent Chronic Anorexia Nervosa 5R34MH10128103, Lock, PI).	unclear	unclear	unclear	low	unclear	high	high
Lock 2017	63	Cognitive performance	Feasibility Study Combining Art Therapy or Cognitive Remediation Therapy with Family-based Treatment for Adolescent Anorexia Nervosa	USA	Children/adolescents	14.50	12-18	Rey–Osterrieth Complex Figure Test (RCFT)	Drawing/sketching, Not specified	Not specified	yes	450	yes	This study was supported by funding from the National Institute of Mental Health (Feasibility of Combining Family and Cognitive Therapy to Prevent Chronic Anorexia Nervosa 5R34MH10128103, Lock, PI).	unclear	unclear	unclear	low	unclear	high	high
Masika 2021	64	Cognitive performance	Can Visual Art Therapy Be Implemented With Illiterate Older Adults With Mild Cognitive Impairment? A Pilot Mixed-Method Randomized Controlled Trial	Tanzania	Older adults	72.70	60+	Montreal Cognitive Assessment–5-minute protocoll (MoCA-5-min)	Drawing/sketching	Art therapy training/ art therapist not further specified	yes	720	yes	The author(s) disclosed receipt of the following financial support for the research, authorship, and/or publication of this article. The study was funded by the University of Dodoma, Funding Code No. 21204	low	low	low	low	low	unclear	unclear
Masika 2021	64	Depression	Can Visual Art Therapy Be Implemented With Illiterate Older Adults With Mild Cognitive Impairment? A Pilot Mixed-Method Randomized Controlled Trial	Tanzania	Older adults	72.70	60+	Geriatric Depression Scale Short Form	Drawing/sketching	Art therapy training/ art therapist not further specified	yes	720	yes	The author(s) disclosed receipt of the following financial support for_x000D_ the research, authorship, and/or publication of this article. The study_x000D_ was funded by the University of Dodoma, Funding Code No. 21204	low	low	low	low	low	unclear	unclear
McCaffrey 2007	x	Depression	The effect of healing gardens and art therapy on older adults with mild to moderate depression.	Japan	Older adults	75.00		Focus group interview	Drawing/sketching	Art therapy training/ art therapist not further specified	yes	6	no	Funding from this project came from the Institute for Museum and Library Services in Washington DC	low	high	unclear	high	high	high	high
Montag 2014	66	QoL	A pilot RCT of psychodynamic group art therapy for patients in acute psychotic episodes: feasibility, impact on symptoms and mentalising capacity	Germany	Adults		18-64	The core module of the Modular system for quality of life (MSQoL)(Modulares System zur Lebensqualität“ (MSLQ)	Painting, Drawing/sketching, Sculpting	BA art therapy or higher	yes	1080	yes	um für Bildung und Forschung BMBF	low	low	high	low	unclear	low	low
Montag 2014	66	Depression	A pilot RCT of psychodynamic group art therapy for patients in acute psychotic episodes: feasibility, impact on symptoms and mentalising capacity	Germany	Adults		18-64	Calgary depression scale for schizophrenia (CDSS, [32])	Painting, Drawing/sketching, Sculpting	BA art therapy or higher	yes	1080	yes	um für Bildung und Forschung BMBF	low	low	low	low	unclear	low	low
Montag 2014	66	Self-efficacy/ locus of control	A pilot RCT of psychodynamic group art therapy for patients in acute psychotic episodes: feasibility, impact on symptoms and mentalising capacity	Germany	Adults		18-64	Fragebogen zu Kompetenz- und Kontrollüberzeugungen (FKK-SKI)	Painting, Drawing/sketching, Sculpting	BA art therapy or higher	yes	1080	yes	um für Bildung und Forschung BMBF	low	low	high	unclear	low	low	low
Montag 2014	66	Treatment satisfaction	A pilot RCT of psychodynamic group art therapy for patients in acute psychotic episodes: feasibility, impact on symptoms and mentalising capacity	Germany	Adults		18-64	Fragebogen zur Patientenzufriedenheit, (ZUF-8)	Painting, Drawing/sketching, Sculpting	BA art therapy or higher	yes	1080	yes	um für Bildung und Forschung BMBF	low	low	high	low	low	low	low
Montag 2014	66	Positive and Negative Symptoms	A pilot RCT of psychodynamic group art therapy for patients in acute psychotic episodes: feasibility, impact on symptoms and mentalising capacity	Germany	Adults		18-64	composite scores of the Scale for the assessment of negative symptoms (SANS) (via semi-structured interview)	Painting, Drawing/sketching, Sculpting	BA art therapy or higher	yes	1080	yes	um für Bildung und Forschung BMBF	low	low	low	low	low	low	low
Montag 2014	66	Clinical global impression	A pilot RCT of psychodynamic group art therapy for patients in acute psychotic episodes: feasibility, impact on symptoms and mentalising capacity	Germany	Adults		18-64	Global assessment of functioning scale of the DSM-IV-TR (GAF)	Painting, Drawing/sketching, Sculpting	BA art therapy or higher	yes	1080	yes	um für Bildung und Forschung BMBF	low	low	low	low	low	low	low
Montag 2014	66	Empathy	A pilot RCT of psychodynamic group art therapy for patients in acute psychotic episodes: feasibility, impact on symptoms and mentalising capacity	Germany	Adults		18-64	Reading the mind in the eyes test (RME) (German translation)	Painting, Drawing/sketching, Sculpting	BA art therapy or higher	yes	1080	yes	um für Bildung und Forschung BMBF	low	low	high	low	low	low	low
Montag 2014	66	Self-efficacy/ locus of control	A pilot RCT of psychodynamic group art therapy for patients in acute psychotic episodes: feasibility, impact on symptoms and mentalising capacity	Germany	Adults		18-64	Fragebogen zu Kompetenz- und Kontrollüberzeugungen (FKK-PC)	Painting, Drawing/sketching, Sculpting	BA art therapy or higher	yes	1080	yes	um für Bildung und Forschung BMBF	low	low	high	unclear	low	low	low
Montag 2014	66	Positive and Negative Symptoms	A pilot RCT of psychodynamic group art therapy for patients in acute psychotic episodes: feasibility, impact on symptoms and mentalising capacity	Germany	Adults		18-64	Scale for the assessment of positive symptoms (SAPS) (via semi-structured interview)	Painting, Drawing/sketching, Sculpting	BA art therapy or higher	yes	1080	yes	um für Bildung und Forschung BMBF	low	low	low	low	low	low	low
Montag 2014	66	Empathy	A pilot RCT of psychodynamic group art therapy for patients in acute psychotic episodes: feasibility, impact on symptoms and mentalising capacity	Germany	Adults		18-64	Levels of emotional awareness scale (LEAS self German version)	Painting, Drawing/sketching, Sculpting	BA art therapy or higher	yes	1080	yes	um für Bildung und Forschung BMBF	low	low	high	low	low	low	low
Montag 2014	66	Self-awareness	A pilot RCT of psychodynamic group art therapy for patients in acute psychotic episodes: feasibility, impact on symptoms and mentalising capacity	Germany	Adults		18-64	Levels of emotional awareness scale (LEAS other German version)	Painting, Drawing/sketching, Sculpting	BA art therapy or higher	yes	1080	yes	um für Bildung und Forschung BMBF	low	low	high	low	low	low	low
Morris 2017	67	Positive affect	Art participation for psychosocial wellbeing during stroke rehabilitation: a feasibility randomised controlled trial	Scotland	Adults	76.00		Adult Dispositional Hope Scale	Painting, Drawing/sketching, Sculpting, Arts and crafts	Artist	yes	300	yes	This study was supported by grant number CZH/4/720 from the Chief Scientist Office at the Scottish Government under grant	low	unclear	low	low	low	unclear	low
Morris 2017	67	Self-esteem	Art participation for psychosocial wellbeing during stroke rehabilitation: a feasibility randomised controlled trial	Scotland	Adults	76.00		Visual Analogue Self-Esteem Scale	Painting, Drawing/sketching, Sculpting, Arts and crafts	Artist	yes	300	yes	This study was supported by grant number CZH/4/720 from the Chief Scientist Office at the Scottish Government under grant	low	unclear	low	low	low	unclear	low
Morris 2017	67	Emotional symptoms	Art participation for psychosocial wellbeing during stroke rehabilitation: a feasibility randomised controlled trial	Scotland	Adults	76.00		Subscale of Stroke Impact Scale questionnaire	Painting, Drawing/sketching, Sculpting, Arts and crafts	Artist	yes	300	yes	This study was supported by grant number CZH/4/720 from the Chief Scientist Office at the Scottish Government under grant	low	unclear	low	low	low	unclear	low
Morris 2017	67	Positive affect	Art participation for psychosocial wellbeing during stroke rehabilitation: a feasibility randomised controlled trial	Scotland	Adults	76.00		The Positive and Negative Affect Scale	Painting, Drawing/sketching, Sculpting, Arts and crafts	Artist	yes	300	yes	This study was supported by grant number CZH/4/720 from the Chief Scientist Office at the Scottish Government under grant	low	unclear	low	low	low	unclear	low
Morris 2017	67	Negative affect	Art participation for psychosocial wellbeing during stroke rehabilitation: a feasibility randomised controlled trial	Scotland	Adults	76.00		The Positive and Negative Affect Scale	Painting, Drawing/sketching, Sculpting, Arts and crafts	Artist	yes	300	yes	This study was supported by grant number CZH/4/720 from the Chief Scientist Office at the Scottish Government under grant	low	unclear	low	low	low	unclear	low
Morris 2017	67	Hand mobility	Art participation for psychosocial wellbeing during stroke rehabilitation: a feasibility randomised controlled trial	Scotland	Adults	76.00		Subscale of Stroke Impact Scale questionnaire	Painting, Drawing/sketching, Sculpting, Arts and crafts	Artist	yes	300	yes	This study was supported by grant number CZH/4/720 from the Chief Scientist Office at the Scottish Government under grant	low	unclear	low	low	low	unclear	low
Morris 2017	67	Somatic symptoms	Art participation for psychosocial wellbeing during stroke rehabilitation: a feasibility randomised controlled trial	Scotland	Adults	76.00		Subscale of Stroke Impact Scale questionnaire	Painting, Drawing/sketching, Sculpting, Arts and crafts	Artist	yes	300	yes	This study was supported by grant number CZH/4/720 from the Chief Scientist Office at the Scottish Government under grant	low	unclear	low	low	low	unclear	low
Morris 2017	67	Social adjustment	Art participation for psychosocial wellbeing during stroke rehabilitation: a feasibility randomised controlled trial	Scotland	Adults	76.00		Subscale of Stroke Impact Scale questionnaire	Painting, Drawing/sketching, Sculpting, Arts and crafts	Artist	yes	300	yes	This study was supported by grant number CZH/4/720 from the Chief Scientist Office at the Scottish Government under grant	low	unclear	low	low	low	unclear	low
Morris 2017	67	Self-efficacy/ locus of control	Art participation for psychosocial wellbeing during stroke rehabilitation: a feasibility randomised controlled trial	Scotland	Adults	76.00		General self-efficacy scale	Painting, Drawing/sketching, Sculpting, Arts and crafts	Artist	yes	300	yes	This study was supported by grant number CZH/4/720 from the Chief Scientist Office at the Scottish Government under grant	low	unclear	low	low	low	unclear	low
Morris 2017	67	Self-efficacy/ locus of control	Art participation for psychosocial wellbeing during stroke rehabilitation: a feasibility randomised controlled trial	Scotland	Adults	76.00		Recovery Locus of Control Scale	Painting, Drawing/sketching, Sculpting, Arts and crafts	Artist	yes	300	yes	This study was supported by grant number CZH/4/720 from the Chief Scientist Office at the Scottish Government under grant	low	unclear	low	low	low	unclear	low
Narme 2012	x	Anxiety	ThÃ©rapies non mÃ©dicamenteuses dans la maladie d'Alzheimer: Comparison d'ateliers musicaux et non musicaux = Non pharmacological treatment for Alzheimer's disease: Comparison between musical and non-musical interventions	France	Adults			Mood with an anxiety questionnaire (adapted from the State-trait anxiety inventory for adults (STAI)) - external evaluated (NOT self report) by professional caregiver	Painting	Psychologist	yes	720	no	This work was carried out with the support of the National Research Agency of the French Ministry of Higher Education and Research (ANR-09-BLAN-0310-02) and the Institut Universitaire de France to Séverine Samson.	unclear	unclear	unclear	high	high	high	high
Narme 2012	x	Positive affect	ThÃ©rapies non mÃ©dicamenteuses dans la maladie d'Alzheimer: Comparison d'ateliers musicaux et non musicaux = Non pharmacological treatment for Alzheimer's disease: Comparison between musical and non-musical interventions	France	Adults			unclear	Painting	Psychologist	yes	720	no	This work was carried out with the support of the National Research Agency of the French Ministry of Higher Education and Research (ANR-09-BLAN-0310-02) and the Institut Universitaire de France to Séverine Samson.	unclear	unclear	unclear	high	high	high	high
Narme 2012	x	Positive affect	ThÃ©rapies non mÃ©dicamenteuses dans la maladie d'Alzheimer: Comparison d'ateliers musicaux et non musicaux = Non pharmacological treatment for Alzheimer's disease: Comparison between musical and non-musical interventions	France	Adults			unclear	Painting	Psychologist	yes	720	no	This work was carried out with the support of the National Research Agency of the French Ministry of Higher Education and Research (ANR-09-BLAN-0310-02) and the Institut Universitaire de France to Séverine Samson.	unclear	unclear	unclear	high	high	high	high
Omizo 1989	69	Self-esteem	Art Activities to Improve Self-Esteem Among Native Hawaiian Children	USA	Children/adolescents	10.10	8-11	General Self-Esteem	Painting, Drawing/sketching, Sculpting, Arts and crafts, Other	Other	yes	525	yes	no informations	unclear	unclear	low	low	unclear	unclear	low
Omizo 1989	69	Self-esteem	Art Activities to Improve Self-Esteem Among Native Hawaiian Children	USA	Children/adolescents	10.10	8-11	Social/Peer-related self-Esteem	Painting, Drawing/sketching, Sculpting, Arts and crafts, Other	Other	yes	525	yes	no informations	unclear	unclear	low	low	unclear	unclear	low
Omizo 1989	69	Self-esteem	Art Activities to Improve Self-Esteem Among Native Hawaiian Children	USA	Children/adolescents	10.10	8-11	Academics/School-related self-Esteem	Painting, Drawing/sketching, Sculpting, Arts and crafts, Other	Other	yes	525	yes	no informations	unclear	unclear	low	low	unclear	unclear	low
Omizo 1989	69	Self-esteem	Art Activities to Improve Self-Esteem Among Native Hawaiian Children	USA	Children/adolescents	10.10	8-11	Parents/Home-related self-Esteem	Painting, Drawing/sketching, Sculpting, Arts and crafts, Other	Other	yes	525	yes	no informations	unclear	unclear	low	low	unclear	unclear	low
Oster 2006	71	Coping	Art therapy improves coping resources: a randomized, controlled study among women with breast cancer	Sweden	Adults	59.00	37-69	Coping Resources Inventory (CRI), total score	Painting, Drawing/sketching, Arts and crafts	Art therapy training/ art therapist not further specified	yes	300	yes	Contract grant sponsors of the study were the Swedish_x000D_ Research Council, the County Council of Västerbotten, the Cancer- and Traffic-Injured Rehabilitation Foundation_x000D_ ~CTRF!, the Elsa and Folke Sahlberg Fund for Medical_x000D_ Research, and the Medical Faculty of Umeå University.	low	unclear	high	low	high	unclear	unclear
Oster 2007	x	Coping	Art therapy for women with breast cancer: the therapeutic consequences of boundary strengthening	Sweden	Adults		37-69	Interviews and diaries	Painting, Drawing/sketching, Arts and crafts	Art therapy training/ art therapist not further specified	yes	300	no		low	low	high	high	high	high	unclear
Oster 2014	x	Coping	Art therapy during radiotherapy - A five-year follow-up study with women diagnosed with breast cancer	Sweden	Adults		37-69	Coping Resources Inventory (CRI), total score	Painting, Drawing/sketching, Arts and crafts	Art therapy training/ art therapist not further specified	yes	300	no	Cancer and Traffic Injuries Association / CTRF	low	unclear	high	low	high	unclear	unclear
Oster 2014	x	QoL	Art therapy during radiotherapy - A five-year follow-up study with women diagnosed with breast cancer	Sweden	Adults		37-69	WHOQOL-BREF (WHO instrument, swedish version).	Painting, Drawing/sketching, Arts and crafts	Art therapy training/ art therapist not further specified	yes	300	no	Cancer and Traffic Injuries Association / CTRF	low	unclear	high	low	high	unclear	unclear
Pongan 2017	73	QoL	Can Musical or Painting Interventions Improve Chronic Pain, Mood, Quality of Life, and Cognition in Patients with Mild Alzheimer's Disease? Evidence from a Randomized Controlled Trial	France	Older adults	79.00		EuroQol-5 dimensions (EQ-5D) health survey	Painting	Artist, Psychologist	probably not	1440	yes	This study was supported by APICIL Foundation, France Alzheimer Association and Brou De Laurie`re Foundation	unclear	high	low	low	unclear	unclear	unclear
Pongan 2017	73	Anxiety	Can Musical or Painting Interventions Improve Chronic Pain, Mood, Quality of Life, and Cognition in Patients with Mild Alzheimer's Disease? Evidence from a Randomized Controlled Trial	France	Older adults	79.00		State Trait Anxiety Inventory (STAI)- totals scores (both state and trait)	Painting	Artist, Psychologist	probably not	1440	yes	This study was supported by APICIL Foundation, France Alzheimer Association and Brou De Laurie`re Foundation	unclear	high	low	low	unclear	unclear	unclear
Pongan 2017	73	Depression	Can Musical or Painting Interventions Improve Chronic Pain, Mood, Quality of Life, and Cognition in Patients with Mild Alzheimer's Disease? Evidence from a Randomized Controlled Trial	France	Older adults	79.00		Geriatric Depression Scale (GDS)	Painting	Artist, Psychologist	probably not	1440	yes	This study was supported by APICIL Foundation, France Alzheimer Association and Brou De Laurie`re Foundation	unclear	high	low	low	unclear	unclear	unclear
Pongan 2017	73	Self-esteem	Can Musical or Painting Interventions Improve Chronic Pain, Mood, Quality of Life, and Cognition in Patients with Mild Alzheimer's Disease? Evidence from a Randomized Controlled Trial	France	Older adults	79.00		Rosenberg Self-Esteem Scale	Painting	Artist, Psychologist	probably not	1440	yes	This study was supported by APICIL Foundation, France Alzheimer Association and Brou De Laurie`re Foundation	unclear	high	low	low	unclear	unclear	unclear
Pongan 2017	73	Cognitive performance	Can Musical or Painting Interventions Improve Chronic Pain, Mood, Quality of Life, and Cognition in Patients with Mild Alzheimer's Disease? Evidence from a Randomized Controlled Trial	France	Older adults	79.00		Free and Cued Recall Test (FCRT)_x000D_ - total recall	Painting	Artist, Psychologist	probably not	1440	yes	This study was supported by APICIL Foundation, France Alzheimer Association and Brou De Laurie`re Foundation	unclear	high	low	unclear	unclear	unclear	unclear
Pongan 2017	73	Cognitive performance	Can Musical or Painting Interventions Improve Chronic Pain, Mood, Quality of Life, and Cognition in Patients with Mild Alzheimer's Disease? Evidence from a Randomized Controlled Trial	France	Older adults	79.00		Trail Making Test A	Painting	Artist, Psychologist	probably not	1440	yes	This study was supported by APICIL Foundation, France Alzheimer Association and Brou De Laurie`re Foundation	unclear	high	low	unclear	unclear	unclear	unclear
Pongan 2017	73	Pain	Can Musical or Painting Interventions Improve Chronic Pain, Mood, Quality of Life, and Cognition in Patients with Mild Alzheimer's Disease? Evidence from a Randomized Controlled Trial	France	Older adults	79.00		Brief Pain Inventory (BPI)_x000D_ Subscale: Interference of pain	Painting	Artist, Psychologist	probably not	1440	yes	This study was supported by APICIL Foundation, France Alzheimer Association and Brou De Laurie`re Foundation	unclear	high	low	low	unclear	unclear	unclear
Pongan 2017	73	Cognitive performance	Can Musical or Painting Interventions Improve Chronic Pain, Mood, Quality of Life, and Cognition in Patients with Mild Alzheimer's Disease? Evidence from a Randomized Controlled Trial	France	Older adults	79.00		Stroop Test - interferece errors	Painting	Artist, Psychologist	probably not	1440	yes	This study was supported by APICIL Foundation, France Alzheimer Association and Brou De Laurie`re Foundation	unclear	high	low	unclear	unclear	unclear	unclear
Pongan 2017	73	Executive function	Can Musical or Painting Interventions Improve Chronic Pain, Mood, Quality of Life, and Cognition in Patients with Mild Alzheimer's Disease? Evidence from a Randomized Controlled Trial	France	Older adults	79.00		Frontal Assessment Battery (FAB)	Painting	Artist, Psychologist	probably not	1440	yes	This study was supported by APICIL Foundation, France Alzheimer Association and Brou De Laurie`re Foundation	unclear	high	low	unclear	unclear	unclear	unclear
Pongan 2017	73	Pain	Can Musical or Painting Interventions Improve Chronic Pain, Mood, Quality of Life, and Cognition in Patients with Mild Alzheimer's Disease? Evidence from a Randomized Controlled Trial	France	Older adults	79.00		Numeric Rating Scale for usual pain (NRS-U)_x000D_	Painting	Artist, Psychologist	probably not	1440	yes	This study was supported by APICIL Foundation, France Alzheimer Association and Brou De Laurie`re Foundation	unclear	high	low	low	unclear	unclear	unclear
Pongan 2017	73	Pain	Can Musical or Painting Interventions Improve Chronic Pain, Mood, Quality of Life, and Cognition in Patients with Mild Alzheimer's Disease? Evidence from a Randomized Controlled Trial	France	Older adults	79.00		Numeric Rating Scale for the most intense pain (NRS-I)_x000D_	Painting	Artist, Psychologist	probably not	1440	yes	This study was supported by APICIL Foundation, France Alzheimer Association and Brou De Laurie`re Foundation	unclear	high	low	low	unclear	unclear	unclear
Pongan 2017	73	Pain	Can Musical or Painting Interventions Improve Chronic Pain, Mood, Quality of Life, and Cognition in Patients with Mild Alzheimer's Disease? Evidence from a Randomized Controlled Trial	France	Older adults	79.00		Simple Visual Scale (SVS) _x000D_ - SVS-U (usual pain)	Painting	Artist, Psychologist	probably not	1440	yes	This study was supported by APICIL Foundation, France Alzheimer Association and Brou De Laurie`re Foundation	unclear	high	low	low	unclear	unclear	unclear
Pongan 2017	73	Pain	Can Musical or Painting Interventions Improve Chronic Pain, Mood, Quality of Life, and Cognition in Patients with Mild Alzheimer's Disease? Evidence from a Randomized Controlled Trial	France	Older adults	79.00		Simple Visual Scale (SVS) _x000D_ SVS-I (most intense pain)	Painting	Artist, Psychologist	probably not	1440	yes	This study was supported by APICIL Foundation, France Alzheimer Association and Brou De Laurie`re Foundation	unclear	high	low	low	unclear	unclear	unclear
Qin 2021	x	QoL	Effect of music therapy intervention on physical functions and mental health of patients with ankylosing spondylitis	China	Adults	25.30	17-41	Generic Quality of Life Inventory (GQO-LI-74) (Chen et al. 2007)	Painting, Drawing/sketching	Not specified	probably not	1920	no	This work was supported by Higher Education Quality_x000D_ Project of Anhui Province (2018jyxm0606) and 2019_x000D_ Quality Engineering Project of Suzhou University_x000D_ (AHSKLW2014D01).	unclear	unclear	unclear	high	unclear	high	high
Qutaiba Agbaria 2020	x	Stress	Acquiring social and cognitive skills in an intervention for Arab parents of children with intellectual developmental disability accompanied by behavioral conditions.	Israel	Children and parents	44.00		Subscale of "Bloomquist questionnaire"	Painting	Art therapy training/ art therapist not further specified	maybe	2250	no	no information	unclear	unclear	unclear	high	unclear	high	high
Qutaiba Agbaria 2020	x	Social adjustment	Acquiring social and cognitive skills in an intervention for Arab parents of children with intellectual developmental disability accompanied by behavioral conditions.	Israel	Children and parents	44.00		Subscale of "Bloomquist questionnaire"	Painting	Art therapy training/ art therapist not further specified	maybe	2250	no	no information	unclear	unclear	unclear	high	unclear	high	high
Qutaiba Agbaria 2020	x	Coping	Acquiring social and cognitive skills in an intervention for Arab parents of children with intellectual developmental disability accompanied by behavioral conditions.	Israel	Children and parents	44.00		Subscale of "Bloomquist questionnaire"	Painting	Art therapy training/ art therapist not further specified	maybe	2250	no	no information	unclear	unclear	unclear	high	unclear	high	high
Qutaiba Agbaria 2020	x	Anger	Acquiring social and cognitive skills in an intervention for Arab parents of children with intellectual developmental disability accompanied by behavioral conditions.	Israel	Children and parents	44.00		Subscale of "Bloomquist questionnaire"	Painting	Art therapy training/ art therapist not further specified	maybe	2250	no	no information	unclear	unclear	unclear	high	unclear	high	high
Qutaiba Agbaria 2020	x	Cognitive performance	Acquiring social and cognitive skills in an intervention for Arab parents of children with intellectual developmental disability accompanied by behavioral conditions.	Israel	Children and parents	44.00		Subscale of "Bloomquist questionnaire"	Painting	Art therapy training/ art therapist not further specified	maybe	2250	no	no information	unclear	unclear	unclear	high	unclear	high	high
Qutaiba Agbaria 2020	x	Empathy	Acquiring social and cognitive skills in an intervention for Arab parents of children with intellectual developmental disability accompanied by behavioral conditions.	Israel	Children and parents	44.00		Subscale of "Bloomquist questionnaire"	Painting	Art therapy training/ art therapist not further specified	maybe	2250	no	no information	unclear	unclear	unclear	high	unclear	high	high
Qutaiba Agbaria 2020	x	Empathy	Acquiring social and cognitive skills in an intervention for Arab parents of children with intellectual developmental disability accompanied by behavioral conditions.	Israel	Children and parents	44.00		Subscale of "Bloomquist questionnaire"	Painting	Art therapy training/ art therapist not further specified	maybe	2250	no	no information	unclear	unclear	unclear	high	unclear	high	high
Qutaiba Agbaria 2020	x	Well-being	Acquiring social and cognitive skills in an intervention for Arab parents of children with intellectual developmental disability accompanied by behavioral conditions.	Israel	Children and parents	44.00		Subscale of "Bloomquist questionnaire"	Painting	Art therapy training/ art therapist not further specified	maybe	2250	no	no information	unclear	unclear	unclear	high	unclear	high	high
Qutaiba Agbaria 2020	x	Social adjustment	Acquiring social and cognitive skills in an intervention for Arab parents of children with intellectual developmental disability accompanied by behavioral conditions.	Israel	Children and parents	44.00		Subscale of "Bloomquist questionnaire"	Painting	Art therapy training/ art therapist not further specified	maybe	2250	no	no information	unclear	unclear	unclear	high	unclear	high	high
Qutaiba Agbaria 2020	x	Social adjustment	Acquiring social and cognitive skills in an intervention for Arab parents of children with intellectual developmental disability accompanied by behavioral conditions.	Israel	Children and parents	44.00		Subscale of "Bloomquist questionnaire"	Painting	Art therapy training/ art therapist not further specified	maybe	2250	no	no information	unclear	unclear	unclear	high	unclear	high	high
Rajendran 2020	78	Anxiety	Randomized Controlled Trial of Adult Therapeutic Coloring for the Management of Significant Anxiety in the Emergency Department	Australia	Adults	33.00	16-80	Hospital Anxiety and Depression Scale (HADS-A)	Colouring in/mandala	Other	no	120	yes	This activity received no commercial support. The authors have no relevant financial information or potential conflicts to disclose.	low	low	low	low	unclear	low	high
Ramirez 2020	x	Anxiety	Investigating impact: the effects of school-based art therapy on adolescent boys living in poverty	USA	Children/adolescents		7-15	Behavior Assessment System for Children, Second Edition (BASC-2)	Drawing/sketching, Sculpting, Arts and crafts		yes	0	no	We have no known conflict of interest to disclose	high	unclear	unclear	unclear	high	high	high
Ramirez 2020	x	Depression	Investigating impact: the effects of school-based art therapy on adolescent boys living in poverty	USA	Children/adolescents		7-15	Behavior Assessment System for Children, Second Edition (BASC-2)	Drawing/sketching, Sculpting, Arts and crafts		yes	0	no	We have no known conflict of interest to disclose	high	unclear	unclear	unclear	high	high	high
Ramirez 2020	x	Self-esteem	Investigating impact: the effects of school-based art therapy on adolescent boys living in poverty	USA	Children/adolescents		7-15	Behavior Assessment System for Children, Second Edition (BASC-2)	Drawing/sketching, Sculpting, Arts and crafts		yes	0	no	We have no known conflict of interest to disclose	high	unclear	unclear	unclear	high	high	high
Ramirez 2020	x	Behavioural Problems	Investigating impact: the effects of school-based art therapy on adolescent boys living in poverty	USA	Children/adolescents		7-15	Behavior Assessment System for Children, Second Edition (BASC-2)	Drawing/sketching, Sculpting, Arts and crafts		yes	0	no	We have no known conflict of interest to disclose	high	unclear	unclear	unclear	high	high	high
Ramirez 2020	x	Internalising Problems	Investigating impact: the effects of school-based art therapy on adolescent boys living in poverty	USA	Children/adolescents		7-15	Behavior Assessment System for Children, Second Edition (BASC-2)	Drawing/sketching, Sculpting, Arts and crafts		yes	0	no	We have no known conflict of interest to disclose	high	unclear	unclear	unclear	high	high	high
Ramirez 2020	x	AD(H)D/attention	Investigating impact: the effects of school-based art therapy on adolescent boys living in poverty	USA	Children/adolescents		7-15	Behavior Assessment System for Children, Second Edition (BASC-2)	Drawing/sketching, Sculpting, Arts and crafts		yes	0	no	We have no known conflict of interest to disclose	high	unclear	unclear	unclear	high	high	high
Ramirez 2020	x	Emotional symptoms	Investigating impact: the effects of school-based art therapy on adolescent boys living in poverty	USA	Children/adolescents		7-15	Behavior Assessment System for Children, Second Edition (BASC-2)	Drawing/sketching, Sculpting, Arts and crafts		yes	0	no	We have no known conflict of interest to disclose	high	unclear	unclear	unclear	high	high	high
Ramirez 2020	x	Adjustment	Investigating impact: the effects of school-based art therapy on adolescent boys living in poverty	USA	Children/adolescents		7-15	Behavior Assessment System for Children, Second Edition (BASC-2)	Drawing/sketching, Sculpting, Arts and crafts		yes	0	no	We have no known conflict of interest to disclose	high	unclear	unclear	unclear	high	high	high
Rao 2009	80	Anxiety	Art therapy for relief of symptoms associated with HIV/AIDS	USA	Adults	42.00	18+	State Trait Anxiety Index (STAI: Speilberger) - state scale	Painting, Drawing/sketching, Arts and crafts, Other	Art therapy training/ art therapist not further specified	yes	60	no	The study was funded by a partnership between Johnson and Johnson and the Society for Arts in Healthcare.	unclear	low	low	unclear	unclear	high	high
Rao 2009	80	Clinical global impression	Art therapy for relief of symptoms associated with HIV/AIDS	USA	Adults	42.00	18+	Edmonton Symptom Assessment Scale (ESAS)	Painting, Drawing/sketching, Arts and crafts, Other	Art therapy training/ art therapist not further specified	yes	60	yes	The study was funded by a partnership between Johnson and Johnson and the Society for Arts in Healthcare.	unclear	low	low	low	unclear	high	high
Regev 2005	81	Self-esteem	The psychological benefits of artwork: the case of children with learning disorders	Israel	Children/adolescents	10.60	8-13	SCS—The Piers–Harris Children’s Self-Concept Scale	Painting, Sculpting, Arts and crafts	Art therapy training/ art therapist not further specified	yes	1125	yes	No information	low	unclear	unclear	low	unclear	unclear	high
Regev 2005	81	Self-efficacy/ locus of control	The psychological benefits of artwork: the case of children with learning disorders	Israel	Children/adolescents	10.60	8-13	IARQ - The Intellectual Achievement Responsibility Questionnaire	Painting, Sculpting, Arts and crafts	Art therapy training/ art therapist not further specified	yes	1125	yes	No information	low	unclear	unclear	low	unclear	unclear	high
Regev 2005	81	Self-efficacy/ locus of control	The psychological benefits of artwork: the case of children with learning disorders	Israel	Children/adolescents	10.60	8-13	CS—The Children’s Sense of Coherence Scale	Painting, Sculpting, Arts and crafts	Art therapy training/ art therapist not further specified	yes	1125	yes	No information	low	unclear	unclear	low	unclear	unclear	high
Regev 2005	81	Emotional symptoms	The psychological benefits of artwork: the case of children with learning disorders	Israel	Children/adolescents	10.60	8-13	LSDQ—The Loneliness and Social Dissatisfaction Questionnaire	Painting, Sculpting, Arts and crafts	Art therapy training/ art therapist not further specified	yes	1125	yes	No information	low	unclear	unclear	low	unclear	unclear	high
Richardson 2007	82	QoL	Exploratory RCT of art therapy as an adjunctive treatment in schizophrenia	UK	Adults	41.50		Lancashire Quality of Life Profile (Perc QoL: Oliver et al., 1996)	Not specified	Not specified	yes	1080	yes	This research was funded by a grant from the London Region NHS Executive_x000D_ Research and Development Directorate.	low	unclear	low	low	unclear	unclear	high
Richardson 2007	82	Clinical global impression	Exploratory RCT of art therapy as an adjunctive treatment in schizophrenia	UK	Adults	41.50		HONOS Scales (Health of the nation outcome scales)	Not specified	Not specified	yes	1080	yes	This research was funded by a grant from the London Region NHS Executive_x000D_ Research and Development Directorate.	low	unclear	low	unclear	unclear	unclear	high
Richardson 2007	82	Psychiatric symptoms	Exploratory RCT of art therapy as an adjunctive treatment in schizophrenia	UK	Adults	41.50		Brief Symptom Inventory (BSI)	Not specified	Not specified	yes	1080	yes	This research was funded by a grant from the London Region NHS Executive_x000D_ Research and Development Directorate.	low	unclear	low	unclear	unclear	high	high
Richardson 2007	82	Positive and Negative Symptoms	Exploratory RCT of art therapy as an adjunctive treatment in schizophrenia	UK	Adults	41.50		Scale for the Assessment of Negative Symptoms (SANS)	Not specified	Not specified	yes	1080	yes	This research was funded by a grant from the London Region NHS Executive_x000D_ Research and Development Directorate.	unclear	unclear	low	low	unclear	unclear	high
Richardson 2007	82	Social adjustment	Exploratory RCT of art therapy as an adjunctive treatment in schizophrenia	UK	Adults	41.50		Inventory of Interpersonal Problems (IIP-32)	Not specified	Not specified	yes	1080	yes	This research was funded by a grant from the London Region NHS Executive_x000D_ Research and Development Directorate.	low	unclear	low	high	unclear	high	high
Richardson 2007	82	Social adjustment	Exploratory RCT of art therapy as an adjunctive treatment in schizophrenia	UK	Adults	41.50		Social Functioning Scale (SFS)	Not specified	Not specified	yes	1080	yes	This research was funded by a grant from the London Region NHS Executive_x000D_ Research and Development Directorate.	low	unclear	low	low	unclear	unclear	high
Richardson 2007	82	Psychiatric symptoms	Exploratory RCT of art therapy as an adjunctive treatment in schizophrenia	UK	Adults	41.50		Brief Psychiatric Rating Scale (BPRS)	Not specified	Not specified	yes	1080	yes	This research was funded by a grant from the London Region NHS Executive_x000D_ Research and Development Directorate.	low	unclear	low	low	unclear	unclear	high
Robinson 2018	83	Anxiety	Randomized Trial Evaluating the Effectiveness of Coloring on Decreasing Anxiety Among Parents in a Pediatric Surgical Waiting Area	USA	Adults	118.00		6-item short version ofSpielberger State Trait Anxiety Inventory (STAI).	Colouring in/mandala	Other	no	30	yes		high	unclear	low	low	high	low	low
Rosal 1993	84	Self-efficacy/ locus of control	Comparative group art therapy research to evaluate changes in locus of control in behavior disordered children	Not specified	Children/adolescents	10.20		Childrens Nowicki Strickland Internal external Locus of control (CNS IE)	Painting, Drawing/sketching, Sculpting, Arts and crafts	Not specified	yes	1000	yes	NA	high	unclear	low	low	high	unclear	high
Rosal 1993	x	Social adjustment	Comparative group art therapy research to evaluate changes in locus of control in behavior disordered children	Not specified	Children/adolescents	10.20		Teacher rating scale (TRS)- total	Painting, Drawing/sketching, Sculpting, Arts and crafts	Not specified	yes	1000	no	NA	high	unclear	low	high	high	high	high
Rosal 1993	x	Self-esteem	Comparative group art therapy research to evaluate changes in locus of control in behavior disordered children	Not specified	Children/adolescents	10.20		A personal construct drawing interview (PCDI)	Painting, Drawing/sketching, Sculpting, Arts and crafts	Not specified	yes	1000	no	NA	high	unclear	low	high	unclear	high	high
Roswiyani 2020	85	QoL	Art activities and qigong exercise for the well-being of older adults in nursing homes in Indonesia: a randomized controlled trial	Indonesia	Older adults	74.00	50-96	WHOQOL-Bref Domain 1: Physiological health	Drawing/sketching, Colouring in/mandala, Arts and crafts, Painting	Not specified	yes	1440	yes	This work was supported by the Universitas Tarumanagara under Grant number 128-R.1/UNTAR/IV/2014.	low	high	low	low	unclear	unclear	low
Roswiyani 2020	85	Life satisfaction	Art activities and qigong exercise for the well-being of older adults in nursing homes in Indonesia: a randomized controlled trial	Indonesia	Older adults	74.00	50-96	Satisfaction With Life Scale (SWLS)	Drawing/sketching, Colouring in/mandala, Arts and crafts, Painting	Not specified	yes	1440	yes	This work was supported by the Universitas Tarumanagara under Grant number 128-R.1/UNTAR/IV/2014.	low	high	low	low	unclear	unclear	low
Roswiyani 2020	85	Depression	Art activities and qigong exercise for the well-being of older adults in nursing homes in Indonesia: a randomized controlled trial	Indonesia	Older adults	74.00	50-96	Beck Depression Inventory-II (BDI-II)	Drawing/sketching, Colouring in/mandala, Arts and crafts, Painting	Not specified	yes	1440	yes	This work was supported by the Universitas Tarumanagara under Grant number 128-R.1/UNTAR/IV/2014.	low	high	low	low	unclear	unclear	low
Roswiyani 2020	85	Somatic symptoms	Art activities and qigong exercise for the well-being of older adults in nursing homes in Indonesia: a randomized controlled trial	Indonesia	Older adults	74.00	50-96	SF-36 health survey	Drawing/sketching, Colouring in/mandala, Arts and crafts, Painting	Not specified	yes	1440	yes	This work was supported by the Universitas Tarumanagara under Grant number 128-R.1/UNTAR/IV/2014.	low	high	low	low	unclear	unclear	low
Roswiyani 2020	85	QoL	Art activities and qigong exercise for the well-being of older adults in nursing homes in Indonesia: a randomized controlled trial	Indonesia	Older adults	74.00	50-96	WHOQOL-Bref Domain 4: Environment health	Drawing/sketching, Colouring in/mandala, Arts and crafts, Painting	Not specified	yes	1440	yes	This work was supported by the Universitas Tarumanagara under Grant number 128-R.1/UNTAR/IV/2014.	low	high	low	low	unclear	unclear	low
Roswiyani 2020	85	QoL	Art activities and qigong exercise for the well-being of older adults in nursing homes in Indonesia: a randomized controlled trial	Indonesia	Older adults	74.00	50-96	WHOQOL-Bref Domain 3: Social relationships	Drawing/sketching, Colouring in/mandala, Arts and crafts, Painting	Not specified	yes	1440	yes	This work was supported by the Universitas Tarumanagara under Grant number 128-R.1/UNTAR/IV/2014.	low	high	low	low	unclear	unclear	low
Roswiyani 2020	85	QoL	Art activities and qigong exercise for the well-being of older adults in nursing homes in Indonesia: a randomized controlled trial	Indonesia	Older adults	74.00	50-96	WHOQOL-Bref Domain 2: Psychological health	Drawing/sketching, Colouring in/mandala, Arts and crafts, Painting	Not specified	yes	1440	yes	This work was supported by the Universitas Tarumanagara under Grant number 128-R.1/UNTAR/IV/2014.	low	high	low	low	unclear	unclear	low
Roswiyani 2020	85	Social adjustment	Art activities and qigong exercise for the well-being of older adults in nursing homes in Indonesia: a randomized controlled trial	Indonesia	Older adults	74.00	50-96	SF-36 health survey	Drawing/sketching, Colouring in/mandala, Arts and crafts, Painting	Not specified	yes	1440	yes	This work was supported by the Universitas Tarumanagara under Grant number 128-R.1/UNTAR/IV/2014.	low	high	low	low	unclear	unclear	low
Roswiyani 2020	85	Well-being	Art activities and qigong exercise for the well-being of older adults in nursing homes in Indonesia: a randomized controlled trial	Indonesia	Older adults	74.00	50-96	SF-36 health survey	Drawing/sketching, Colouring in/mandala, Arts and crafts, Painting	Not specified	yes	1440	yes	This work was supported by the Universitas Tarumanagara under Grant number 128-R.1/UNTAR/IV/2014.	low	high	low	low	unclear	unclear	low
Roswiyani 2020	85	Well-being	Art activities and qigong exercise for the well-being of older adults in nursing homes in Indonesia: a randomized controlled trial	Indonesia	Older adults	74.00	50-96	SF-36 health survey	Drawing/sketching, Colouring in/mandala, Arts and crafts, Painting	Not specified	yes	1440	yes	This work was supported by the Universitas Tarumanagara under Grant number 128-R.1/UNTAR/IV/2014.	low	high	low	low	unclear	unclear	low
Roswiyani 2020	85	Emotional symptoms	Art activities and qigong exercise for the well-being of older adults in nursing homes in Indonesia: a randomized controlled trial	Indonesia	Older adults	74.00	50-96	SF-36 health survey	Drawing/sketching, Colouring in/mandala, Arts and crafts, Painting	Not specified	yes	1440	yes	This work was supported by the Universitas Tarumanagara under Grant number 128-R.1/UNTAR/IV/2014.	low	high	low	low	unclear	unclear	low
Roswiyani 2020	85	Clinical global impression	Art activities and qigong exercise for the well-being of older adults in nursing homes in Indonesia: a randomized controlled trial	Indonesia	Older adults	74.00	50-96	SF-36 health survey	Drawing/sketching, Colouring in/mandala, Arts and crafts, Painting	Not specified	yes	1440	yes	This work was supported by the Universitas Tarumanagara under Grant number 128-R.1/UNTAR/IV/2014.	low	high	low	low	unclear	unclear	low
Roswiyani 2020	85	Pain	Art activities and qigong exercise for the well-being of older adults in nursing homes in Indonesia: a randomized controlled trial	Indonesia	Older adults	74.00	50-96	SF-36 health survey	Drawing/sketching, Colouring in/mandala, Arts and crafts, Painting	Not specified	yes	1440	yes	This work was supported by the Universitas Tarumanagara under Grant number 128-R.1/UNTAR/IV/2014.	low	high	low	low	unclear	unclear	low
Roswiyani 2020	85	Somatic symptoms	Art activities and qigong exercise for the well-being of older adults in nursing homes in Indonesia: a randomized controlled trial	Indonesia	Older adults	74.00	50-96	SF-36 health survey	Drawing/sketching, Colouring in/mandala, Arts and crafts, Painting	Not specified	yes	1440	yes	This work was supported by the Universitas Tarumanagara under Grant number 128-R.1/UNTAR/IV/2014.	low	high	low	low	unclear	unclear	low
Rusted 2006	x	Depression	A multi-centre randomized control group trial on the use of art therapy for older people with dementia	UK	Older adults	82.00	67-92	Cornell Scale for Depression in Dementia (CSDD)	Not specified	Not specified	yes	2400	yes	This project was funded by a grant from the PPP (Health) Foundation. - "The study sponsor had no role in study design, data collection,_x000D_ analysis, interpretation or write-up"	low	unclear	high	unclear	unclear	high	high
Rusted 2006	x	Clinical global impression	A multi-centre randomized control group trial on the use of art therapy for older people with dementia	UK	Older adults	82.00	67-92	The Multi Observational Scale for the Elderly (MOSES)	Not specified	Not specified	yes	2400	no	This project was funded by a grant from the PPP (Health) Foundation. - "The study sponsor had no role in study design, data collection,_x000D_ analysis, interpretation or write-up"	low	unclear	high	unclear	unclear	high	high
Rusted 2006	x	Cognitive performance	A multi-centre randomized control group trial on the use of art therapy for older people with dementia	UK	Older adults	82.00	67-92	Mini Mental State Exam (MMSE)	Not specified	Not specified	yes	2400	yes	This project was funded by a grant from the PPP (Health) Foundation. - "The study sponsor had no role in study design, data collection,_x000D_ analysis, interpretation or write-up"	low	unclear	high	low	unclear	high	high
Rusted 2006	x	Cognitive performance	A multi-centre randomized control group trial on the use of art therapy for older people with dementia	UK	Older adults	82.00	67-92	The Rivermead Behavioural Memory Test (RBMT)	Not specified	Not specified	yes	2400	no	This project was funded by a grant from the PPP (Health) Foundation. - "The study sponsor had no role in study design, data collection,_x000D_ analysis, interpretation or write-up"	low	unclear	high	unclear	unclear	high	high
Rusted 2006	x	Cognitive performance	A multi-centre randomized control group trial on the use of art therapy for older people with dementia	UK	Older adults	82.00	67-92	Tests of Everyday Attention (TEA)	Not specified	Not specified	yes	2400	no	This project was funded by a grant from the PPP (Health) Foundation. - "The study sponsor had no role in study design, data collection,_x000D_ analysis, interpretation or write-up"	low	unclear	high	unclear	unclear	high	high
Rusted 2006	x	Cognitive performance	A multi-centre randomized control group trial on the use of art therapy for older people with dementia	UK	Older adults	82.00	67-92	Benton Fluency Task	Not specified	Not specified	yes	2400	no	This project was funded by a grant from the PPP (Health) Foundation. - "The study sponsor had no role in study design, data collection,_x000D_ analysis, interpretation or write-up"	low	unclear	high	unclear	unclear	high	high
Rusted 2006	x	Adjustment	A multi-centre randomized control group trial on the use of art therapy for older people with dementia	UK	Older adults	82.00	67-92	Bond-Lader Mood Scale	Not specified	Not specified	yes	2400	no	This project was funded by a grant from the PPP (Health) Foundation. - "The study sponsor had no role in study design, data collection,_x000D_ analysis, interpretation or write-up"	high	unclear	high	high	high	high	high
Rusted 2006	x	Treatment satisfaction	A multi-centre randomized control group trial on the use of art therapy for older people with dementia	UK	Older adults	82.00	67-92	Mean Minutes of intervention participatin	Not specified	Not specified	yes	2400	no	This project was funded by a grant from the PPP (Health) Foundation. - "The study sponsor had no role in study design, data collection,_x000D_ analysis, interpretation or write-up"	low	unclear	high	high	unclear	high	high
Schrade 2011	87	Stress	Physiological effects of mandala making in adults with intellectual disability	USA	Older adults		55-74	systolic blood pressure	Drawing/sketching	Not specified	no	15	yes	not specified	unclear	high	low	high	high	high	high
Schrade 2011	87	Stress	Physiological effects of mandala making in adults with intellectual disability	USA	Older adults		55-74	dyastolic blood pressure	Drawing/sketching	Not specified	no	15	yes	not specified	unclear	high	low	high	high	high	high
Schrade 2011	87	Stress	Physiological effects of mandala making in adults with intellectual disability	USA	Older adults		55-74	Pulse	Drawing/sketching	Not specified	no	15	yes	not specified	unclear	high	low	high	high	high	high
Schreier 2005	x	PTSD/Trauma	Posttraumatic stress symptoms in children after mild to moderate pediatric trauma: a longitudinal examination of symptom prevalence, correlates, and parent-child symptom reporting	USA	Children/adolescents	9.90	7-17	UCLA PTSD-RI (child version)	Drawing/sketching	Not specified	yes	60	yes	Supported by grant R499/CCR903697 from the National Center for_x000D_ Injury Prevention and Control, Centers for Disease Control and Prevention,_x000D_ Atlanta, Georgia, and by Donations from the Sandler Family Supporting_x000D_ Foundation and the Gold Foundation.	unclear	unclear	low	low	high	high	high
Schreier 2005	x	PTSD/Trauma	Posttraumatic stress symptoms in children after mild to moderate pediatric trauma: a longitudinal examination of symptom prevalence, correlates, and parent-child symptom reporting	USA	Children/adolescents	9.90	7-17	Unclear, they are examining the influence of art therapy on each specific symptom cluster (reexperiencing, avoidance/numbing, hyperarousal). Unclear which scale this is from, and there are no measures reported exept one p value.	Drawing/sketching	Not specified	yes	60	no	Supported by grant R499/CCR903697 from the National Center for_x000D_ Injury Prevention and Control, Centers for Disease Control and Prevention,_x000D_ Atlanta, Georgia, and by Donations from the Sandler Family Supporting_x000D_ Foundation and the Gold Foundation.	unclear	unclear	low	high	unclear	high	high
Siegel 2016	x	Stress, Negative affect	Expressive arts therapy for hospitalized children: a pilot study measuring cortisol levels	USA	Children/adolescents	8.50	4-16	face expressions	Other	BA art therapy or higher	yes	90	no	we are grateful to Sutter_x000D_ Health and the California Pacific Medical Center_x000D_ Foundation for the vision and leadership they_x000D_ showed in funding the Healing Sock Creatures_x000D_ Research Project. We appreciate their commitment_x000D_ to innovative, new approaches to patient_x000D_ care.	unclear	low	low	high	unclear	high	unclear
Siegel 2016	x	Negative affect	Expressive arts therapy for hospitalized children: a pilot study measuring cortisol levels	USA	Children/adolescents	8.50	4-16	Qualitative interview	Other	BA art therapy or higher	yes	90	no	we are grateful to Sutter_x000D_ Health and the California Pacific Medical Center_x000D_ Foundation for the vision and leadership they_x000D_ showed in funding the Healing Sock Creatures_x000D_ Research Project. We appreciate their commitment_x000D_ to innovative, new approaches to patient_x000D_ care.	unclear	low	low	high	unclear	high	unclear
Sommer 2001	x	Sexual dysfunction	Creative-dynamic image synthesis: a useful addition to the treatment options for impotence	Germany	Adults	46.00	26-63	Cologne questionnaire of erectile dysfunction_x000D_ (KEED)	Drawing/sketching	Not specified	yes	NA	no	not specified	unclear	high	high	high	high	high	high
Sterz 2013	91	QoL	Creative arts therapy improves quality of life in MS - Results of a randomized controlled trial during inpatient rehabilitation	Germany	Adults	37.00		Hamburger Lebensqualitätsfragebogen bei MS (HALEMS) total score -from author email (not reported in the paper)	Painting, Sculpting	Not specified	yes	NA	yes	not specified	unclear	unclear	high	low	high	unclear	low
Sterz 2013	91	Depression	Creative arts therapy improves quality of life in MS - Results of a randomized controlled trial during inpatient rehabilitation	Germany	Adults	37.00	-	Allgemeine Depressionsskala lang ADS-L	Painting, Sculpting	Not specified	yes	NA	yes	not specified	unclear	unclear	high	low	high	unclear	low
Sterz 2013	91	Self-efficacy/ locus of control	Creative arts therapy improves quality of life in MS - Results of a randomized controlled trial during inpatient rehabilitation	Germany	Adults	37.00		MS-Selbstwirksamkeitsskala (MSSeS)	Painting, Sculpting	Not specified	yes	NA	yes	not specified	unclear	unclear	high	low	high	unclear	low
Sterz 2013	91	Fatigue	Creative arts therapy improves quality of life in MS - Results of a randomized controlled trial during inpatient rehabilitation	Germany	Adults	37.00		Würzburger Erschöpfungs-Inventar (WEIMuS) Körperliche Fatigue	Painting, Sculpting	Not specified	yes	NA	yes	not specified	unclear	unclear	high	low	high	unclear	low
Sterz 2013	91	Fatigue	Creative arts therapy improves quality of life in MS - Results of a randomized controlled trial during inpatient rehabilitation	Germany	Adults	37.00		Würzburger Erschöpfungs-Inventar (WEIMuS) Kognitive Fatigue	Painting, Sculpting	Not specified	yes	NA	yes	not specified	unclear	unclear	high	low	high	unclear	low
Sterz 2013	91	Fatigue	Creative arts therapy improves quality of life in MS - Results of a randomized controlled trial during inpatient rehabilitation	Germany	Adults	37.00		Würzburger Erschöpfungs-Inventar (WEIMuS) Gesamt Fatigue	Painting, Sculpting	Not specified	yes	NA	yes	not specified	unclear	unclear	high	low	high	unclear	low
Sterz 2013	x	Somatic symptoms	Creative arts therapy improves quality of life in MS - Results of a randomized controlled trial during inpatient rehabilitation	Germany	Adults	37.00		Beweglichkeit obere Extremitäten (HALEMS Subscale)	Painting, Sculpting	Not specified	yes	NA	no	not specified	unclear	unclear	high	low	high	unclear	low
Sterz 2013	x	Somatic symptoms	Creative arts therapy improves quality of life in MS - Results of a randomized controlled trial during inpatient rehabilitation	Germany	Adults	37.00		Beweglichkeit untere Extremitäten (HALEMS Subscale)	Painting, Sculpting	Not specified	yes	NA	no	not specified	unclear	unclear	high	low	high	unclear	low
Sterz 2013	x	Negative affect	Creative arts therapy improves quality of life in MS - Results of a randomized controlled trial during inpatient rehabilitation	Germany	Adults	37.00		Stimmung (HALEMS Subscale)	Painting, Sculpting	Not specified	yes	NA	no	not specified	unclear	unclear	high	low	high	unclear	low
Sterz 2013	x	Fatigue	Creative arts therapy improves quality of life in MS - Results of a randomized controlled trial during inpatient rehabilitation	Germany	Adults	37.00		Fatigue (HALEMS Subscale)	Painting, Sculpting	Not specified	yes	NA	no	not specified	unclear	unclear	high	low	high	unclear	low
Sterz 2013	x	Cognitive performance	Creative arts therapy improves quality of life in MS - Results of a randomized controlled trial during inpatient rehabilitation	Germany	Adults	37.00		Kognition (HALEMS Subscale)	Painting, Sculpting	Not specified	yes	NA	no	not specified	unclear	unclear	high	low	high	unclear	low
Sterz 2013	x	Social adjustment	Creative arts therapy improves quality of life in MS - Results of a randomized controlled trial during inpatient rehabilitation	Germany	Adults	37.00		Soziale Interaktion (HALEMS Subscale)	Painting, Sculpting	Not specified	yes	NA	no	not specified	unclear	unclear	high	low	high	unclear	low
Sterz 2013	x	QoL	Creative arts therapy improves quality of life in MS - Results of a randomized controlled trial during inpatient rehabilitation	Germany	Adults	37.00		Open ended interviews, explorative, "to generate potential scale items"	Painting, Sculpting	Not specified	yes	NA	no	not specified	unclear	unclear	high	high	high	unclear	low
Sukru 2018	92	Psychiatric symptoms	The impact of a six-month interpersonal group psychotherapy on functionality of patients with schizophrenia in a community mental health center	Turkey	Adults	38.50		Functioning Assessment Short Test (FAST) - total score	Painting	Not specified	maybe	2160	yes	not stated	high	unclear	low	low	low	high	unclear
Sukru 2018	x	Psychiatric symptoms	The impact of a six-month interpersonal group psychotherapy on functionality of patients with schizophrenia in a community mental health center	Turkey	Adults	38.49		Positive and Negative Symptom Scale (PANASS)	Painting	Not specified	maybe		no	not stated	high	unclear	low	low	low	high	unclear
Svensk 2009	75	QoL	Art therapy improves experienced quality of life among women undergoing treatment for breast cancer: a randomized controlled study	Sweden	Adults	58.00	37-69	WHOQOL-BREF (WHO instrument, swedish version).	Painting, Drawing/sketching, Arts and crafts	Art therapy training/ art therapist not further specified	yes	300	yes	This project was supported by funding from the Swedish Research Council, the County Council of Västerbotten (Dagmanprojektet), the Association for Cancer and Traffic Victims, the Elsa and Folke Sandberg Fund for Medical Research, the Medical Faculty of Umeå University and the Cancer Research Foundation at the University of Umeå.	low	unclear	high	high	unclear	high	unclear
Svensk 2009	75	QoL	Art therapy improves experienced quality of life among women undergoing treatment for breast cancer: a randomized controlled study	Sweden	Adults	58.00	37-69	EORTC (QLQ)-BR23, version 1.0. Functioning subscale: Body image	Painting, Drawing/sketching, Arts and crafts	Art therapy training/ art therapist not further specified	yes	300	yes	This project was supported by funding from the Swedish Research Council, the County Council of Västerbotten (Dagmanprojektet), the Association for Cancer and Traffic Victims, the Elsa and Folke Sandberg Fund for Medical Research, the Medical Faculty of Umeå University and the Cancer Research Foundation at the University of Umeå.	low	unclear	high	unclear	unclear	high	unclear
Svensk 2009	75	QoL	Art therapy improves experienced quality of life among women undergoing treatment for breast cancer: a randomized controlled study	Sweden	Adults	58.00	37-69	EORTC (QLQ)-BR23, version 1.0._x000D_ Functioning subscale: Sexual functioning	Painting, Drawing/sketching, Arts and crafts	Art therapy training/ art therapist not further specified	yes	300	yes	This project was supported by funding from the Swedish Research Council, the County Council of Västerbotten (Dagmanprojektet), the Association for Cancer and Traffic Victims, the Elsa and Folke Sandberg Fund for Medical Research, the Medical Faculty of Umeå University and the Cancer Research Foundation at the University of Umeå.	low	unclear	high	unclear	unclear	high	unclear
Svensk 2009	75	QoL	Art therapy improves experienced quality of life among women undergoing treatment for breast cancer: a randomized controlled study	Sweden	Adults	58.00	37-69	EORTC (QLQ)-BR23, version 1.0._x000D_ Functioning subscale: sexual enjoyment	Painting, Drawing/sketching, Arts and crafts	Art therapy training/ art therapist not further specified	yes	300	yes	This project was supported by funding from the Swedish Research Council, the County Council of Västerbotten (Dagmanprojektet), the Association for Cancer and Traffic Victims, the Elsa and Folke Sandberg Fund for Medical Research, the Medical Faculty of Umeå University and the Cancer Research Foundation at the University of Umeå.	low	unclear	high	unclear	unclear	high	unclear
Svensk 2009	75	QoL	Art therapy improves experienced quality of life among women undergoing treatment for breast cancer: a randomized controlled study	Sweden	Adults	58.00	37-69	EORTC (QLQ)-BR23, version 1.0._x000D_ Functioning subscale: future perspective	Painting, Drawing/sketching, Arts and crafts	Art therapy training/ art therapist not further specified	yes	300	yes	This project was supported by funding from the Swedish Research Council, the County Council of Västerbotten (Dagmanprojektet), the Association for Cancer and Traffic Victims, the Elsa and Folke Sandberg Fund for Medical Research, the Medical Faculty of Umeå University and the Cancer Research Foundation at the University of Umeå.	low	unclear	high	unclear	unclear	high	unclear
Svensk 2009	75	QoL	Art therapy improves experienced quality of life among women undergoing treatment for breast cancer: a randomized controlled study	Sweden	Adults	58.00	37-69	EORTC (QLQ)-BR23, version 1.0._x000D_ Symptom subscale: therapy side effects	Painting, Drawing/sketching, Arts and crafts	Art therapy training/ art therapist not further specified	yes	300	yes	This project was supported by funding from the Swedish Research Council, the County Council of Västerbotten (Dagmanprojektet), the Association for Cancer and Traffic Victims, the Elsa and Folke Sandberg Fund for Medical Research, the Medical Faculty of Umeå University and the Cancer Research Foundation at the University of Umeå.	low	unclear	high	unclear	unclear	high	unclear
Svensk 2009	75	QoL	Art therapy improves experienced quality of life among women undergoing treatment for breast cancer: a randomized controlled study	Sweden	Adults	58.00	37-69	EORTC (QLQ)-BR23, version 1.0._x000D_ Symptom subscale: arm symptoms	Painting, Drawing/sketching, Arts and crafts	Art therapy training/ art therapist not further specified	yes	300	yes	This project was supported by funding from the Swedish Research Council, the County Council of Västerbotten (Dagmanprojektet), the Association for Cancer and Traffic Victims, the Elsa and Folke Sandberg Fund for Medical Research, the Medical Faculty of Umeå University and the Cancer Research Foundation at the University of Umeå.	low	unclear	high	unclear	unclear	high	unclear
Svensk 2009	75	QoL	Art therapy improves experienced quality of life among women undergoing treatment for breast cancer: a randomized controlled study	Sweden	Adults	58.00	37-69	EORTC (QLQ)-BR23, version 1.0._x000D_ Symptom subscale: upset by hairloss	Painting, Drawing/sketching, Arts and crafts	Art therapy training/ art therapist not further specified	yes	300	yes	This project was supported by funding from the Swedish Research Council, the County Council of Västerbotten (Dagmanprojektet), the Association for Cancer and Traffic Victims, the Elsa and Folke Sandberg Fund for Medical Research, the Medical Faculty of Umeå University and the Cancer Research Foundation at the University of Umeå.	low	unclear	high	unclear	high	high	unclear
Svensk 2009	75	QoL	Art therapy improves experienced quality of life among women undergoing treatment for breast cancer: a randomized controlled study	Sweden	Adults	58.00	37-69	EORTC (QLQ)-BR23, version 1.0._x000D_ Symptom subscale: breast symptoms	Painting, Drawing/sketching, Arts and crafts	Art therapy training/ art therapist not further specified	yes	300	yes	This project was supported by funding from the Swedish Research Council, the County Council of Västerbotten (Dagmanprojektet), the Association for Cancer and Traffic Victims, the Elsa and Folke Sandberg Fund for Medical Research, the Medical Faculty of Umeå University and the Cancer Research Foundation at the University of Umeå.	low	unclear	high	unclear	unclear	high	unclear
Thyme 2007	93	Depression	The outcome of short-term psychodynamic art therapy compared to short-term psychodynamic verbal therapy for depressed women	Sweden	Adults	33.80	19-53	Beck Depression Inventory (BDI)	Not specified, Drawing/sketching	Art therapy training/ art therapist not further specified	yes	402	yes	The authors are grateful to the County Council of Vasterbotten and to the Department of Psychiatry for financial support.	low	unclear	low	low	unclear	unclear	high
Thyme 2007	93	Depression	The outcome of short-term psychodynamic art therapy compared to short-term psychodynamic verbal therapy for depressed women	Sweden	Adults	33.80	19-53	Symptom Check List 90 (SCL-90)	Not specified, Drawing/sketching	Art therapy training/ art therapist not further specified	yes	402	yes	The authors are grateful to the County Council of Vasterbotten and to the Department of Psychiatry for financial support.	low	unclear	low	unclear	unclear	unclear	high
Thyme 2007	93	PTSD/Trauma	The outcome of short-term psychodynamic art therapy compared to short-term psychodynamic verbal therapy for depressed women	Sweden	Adults	33.80	19-53	Impact of event scale (IES) Intrusion	Not specified, Drawing/sketching	Art therapy training/ art therapist not further specified	yes	402	yes	The authors are grateful to the County Council of Vasterbotten and to the Department of Psychiatry for financial support.	low	unclear	low	high	unclear	unclear	high
Thyme 2007	93	PTSD/Trauma	The outcome of short-term psychodynamic art therapy compared to short-term psychodynamic verbal therapy for depressed women	Sweden	Adults	33.80	19-53	Impact of event scale (IES) avoidance	Not specified, Drawing/sketching	Art therapy training/ art therapist not further specified	yes	402	yes	The authors are grateful to the County Council of Vasterbotten and to the Department of Psychiatry for financial support.	low	unclear	low	high	unclear	unclear	high
Thyme 2007	93	Psychiatric symptoms	The outcome of short-term psychodynamic art therapy compared to short-term psychodynamic verbal therapy for depressed women	Sweden	Adults	33.80	19-53	Symptom Check List 90 (SCL-90)	Not specified, Drawing/sketching	Art therapy training/ art therapist not further specified	yes	402	yes	The authors are grateful to the County Council of Vasterbotten and to the Department of Psychiatry for financial support.	low	unclear	low	low	unclear	unclear	high
Thyme 2007	x	Depression	The outcome of short-term psychodynamic art therapy compared to short-term psychodynamic verbal therapy for depressed women	Sweden	Adults	33.80	19-53	Hamilton Rating Scale of Depression (HRSD)	Not specified, Drawing/sketching	Art therapy training/ art therapist not further specified	yes	402	no	The authors are grateful to the County Council of Vasterbotten and to the Department of Psychiatry for financial support.	low	unclear	low	high	high	high	high
Thyme 2009	76	Psychiatric symptoms	Individual brief art therapy can be helpful for women with breast cancer: a randomized controlled clinical study	Sweden	Adults	59.00	37-69	Symptom Check List - 90	Painting, Drawing/sketching, Arts and crafts	Art therapy training/ art therapist not further specified	yes	300	yes	The authors are grateful to the Swedish Research Council,_x000D_ the County Council of Va¨sterbotten, the Cancer-, and_x000D_ Traffic- Injured Rehabilitation Foundation (CTRF), the_x000D_ Elsa and Folke Sandberg fund for Medical Research, and_x000D_ the Medical Faculty of Umea University.	low	unclear	high	low	unclear	unclear	unclear
Thyme 2009	76	Psychiatric symptoms	Individual brief art therapy can be helpful for women with breast cancer: a randomized controlled clinical study	Sweden	Adults	59.00	37-69	Symptom Check List - 90	Painting, Drawing/sketching, Arts and crafts	Art therapy training/ art therapist not further specified	yes	300	yes	The authors are grateful to the Swedish Research Council,_x000D_ the County Council of Va¨sterbotten, the Cancer-, and_x000D_ Traffic- Injured Rehabilitation Foundation (CTRF), the_x000D_ Elsa and Folke Sandberg fund for Medical Research, and_x000D_ the Medical Faculty of Umea University.	low	unclear	high	unclear	unclear	unclear	unclear
Thyme 2009	76	Psychiatric symptoms	Individual brief art therapy can be helpful for women with breast cancer: a randomized controlled clinical study	Sweden	Adults	59.00	37-69	Symptom Check List - 90	Painting, Drawing/sketching, Arts and crafts	Art therapy training/ art therapist not further specified	yes	300	yes	The authors are grateful to the Swedish Research Council,_x000D_ the County Council of Va¨sterbotten, the Cancer-, and_x000D_ Traffic- Injured Rehabilitation Foundation (CTRF), the_x000D_ Elsa and Folke Sandberg fund for Medical Research, and_x000D_ the Medical Faculty of Umea University.	low	unclear	high	unclear	unclear	unclear	unclear
Thyme 2009	76	Psychiatric symptoms	Individual brief art therapy can be helpful for women with breast cancer: a randomized controlled clinical study	Sweden	Adults	59.00	37-69	Symptom Check List - 90	Painting, Drawing/sketching, Arts and crafts	Art therapy training/ art therapist not further specified	yes	300	yes	The authors are grateful to the Swedish Research Council,_x000D_ the County Council of Va¨sterbotten, the Cancer-, and_x000D_ Traffic- Injured Rehabilitation Foundation (CTRF), the_x000D_ Elsa and Folke Sandberg fund for Medical Research, and_x000D_ the Medical Faculty of Umea University.	low	unclear	high	unclear	unclear	unclear	unclear
Thyme 2009	x	Social adjustment	Individual brief art therapy can be helpful for women with breast cancer: a randomized controlled clinical study	Sweden	Adults	59.00	37-69	Structural Analysis of Social Behaviour	Painting, Drawing/sketching, Arts and crafts	Art therapy training/ art therapist not further specified	yes	300	no	The authors are grateful to the Swedish Research Council,_x000D_ the County Council of Va¨sterbotten, the Cancer-, and_x000D_ Traffic- Injured Rehabilitation Foundation (CTRF), the_x000D_ Elsa and Folke Sandberg fund for Medical Research, and_x000D_ the Medical Faculty of Umea University.	low	unclear	high	high	high	unclear	unclear
Thyme 2009	x	Social adjustment	Individual brief art therapy can be helpful for women with breast cancer: a randomized controlled clinical study	Sweden	Adults	59.00	37-69	Structural Analysis of Social Behaviour	Painting, Drawing/sketching, Arts and crafts	Art therapy training/ art therapist not further specified	yes	300	no	The authors are grateful to the Swedish Research Council,_x000D_ the County Council of Va¨sterbotten, the Cancer-, and_x000D_ Traffic- Injured Rehabilitation Foundation (CTRF), the_x000D_ Elsa and Folke Sandberg fund for Medical Research, and_x000D_ the Medical Faculty of Umea University.	low	unclear	high	high	high	unclear	unclear
Tibbetts 1990	x	Self concept	Short-term art therapy with seriously emotionally disturbed adolescents (this definition provides for an extremely wide range of symptomatology ranging from school phobia to schizophrenia).	USA	Children/adolescents	14.60		Subscale excessive self-blame of the Burks' Behavior rating scale. higher score=worse	Not specified	Art therapy training/ art therapist not further specified	yes	270	no	NA	high	unclear	low	unclear	high	high	high
Tibbetts 1990	x	Anxiety	Short-term art therapy with seriously emotionally disturbed adolescents (this definition provides for an extremely wide range of symptomatology ranging from school phobia to schizophrenia).	USA	Children/adolescents	14.60		Subscale of the Burks' Behavior rating scale.	Not specified	Art therapy training/ art therapist not further specified	yes	270	no	NA	high	unclear	low	unclear	high	high	high
Tibbetts 1990	x	AD(H)D/attention	Short-term art therapy with seriously emotionally disturbed adolescents (this definition provides for an extremely wide range of symptomatology ranging from school phobia to schizophrenia).	USA	Children/adolescents	14.60		Subscale of the Burks' Behavior rating scale. higher score=worse	Not specified	Art therapy training/ art therapist not further specified	yes	270	no	NA	high	unclear	low	unclear	high	high	high
Tibbetts 1990	x	Self regulation	Short-term art therapy with seriously emotionally disturbed adolescents (this definition provides for an extremely wide range of symptomatology ranging from school phobia to schizophrenia).	USA	Children/adolescents	14.60		Subscale of the Burks' Behavior rating scale. higher score=worse	Not specified	Art therapy training/ art therapist not further specified	yes	270	no	NA	high	unclear	low	unclear	high	high	high
Tibbetts 1990	x	Psychiatric symptoms	Short-term art therapy with seriously emotionally disturbed adolescents (this definition provides for an extremely wide range of symptomatology ranging from school phobia to schizophrenia).	USA	Children/adolescents	14.60		Subscale of the Burks' Behavior rating scale. higher score=worse	Not specified	Art therapy training/ art therapist not further specified	yes	270	no	NA	high	unclear	low	unclear	high	high	high
Tibbetts 1990	x	Behavioural Problems	Short-term art therapy with seriously emotionally disturbed adolescents (this definition provides for an extremely wide range of symptomatology ranging from school phobia to schizophrenia).	USA	Children/adolescents	14.60		Subscale of the Burks' Behavior rating scale. higher score=worse	Not specified	Art therapy training/ art therapist not further specified	yes	270	no	NA	high	unclear	low	unclear	high	high	high
Tibbetts 1990	x	Cognitive performance	Short-term art therapy with seriously emotionally disturbed adolescents (this definition provides for an extremely wide range of symptomatology ranging from school phobia to schizophrenia).	USA	Children/adolescents	14.60		Subscale of the Burks' Behavior rating scale. higher score=worse	Not specified	Art therapy training/ art therapist not further specified	yes	270	no	NA	high	unclear	low	unclear	high	high	high
Tibbetts 1990	x	Self-esteem	Short-term art therapy with seriously emotionally disturbed adolescents (this definition provides for an extremely wide range of symptomatology ranging from school phobia to schizophrenia).	USA	Children/adolescents	14.60		Subscale of the Burks' Behavior rating scale. higher score=worse	Not specified	Art therapy training/ art therapist not further specified	yes	270	no	NA	high	unclear	low	unclear	high	high	high
Tibbetts 1990	x	Social adjustment	Short-term art therapy with seriously emotionally disturbed adolescents (this definition provides for an extremely wide range of symptomatology ranging from school phobia to schizophrenia).	USA	Children/adolescents	14.60		Subscale of the Burks' Behavior rating scale. higher score=worse	Not specified	Art therapy training/ art therapist not further specified	yes	270	no	NA	high	unclear	low	unclear	high	high	high
Tibbetts 1990	x	Social adjustment	Short-term art therapy with seriously emotionally disturbed adolescents (this definition provides for an extremely wide range of symptomatology ranging from school phobia to schizophrenia).	USA	Children/adolescents	14.60		Subscale of the Burks' Behavior rating scale. higher score=worse	Not specified	Art therapy training/ art therapist not further specified	yes	270	no	NA	high	unclear	low	unclear	high	high	high
Tibbetts 1990	x	Self concept	Short-term art therapy with seriously emotionally disturbed adolescents (this definition provides for an extremely wide range of symptomatology ranging from school phobia to schizophrenia).	USA	Children/adolescents	14.60		Subscale of the Burks' Behavior rating scale. higher score=worse	Not specified	Art therapy training/ art therapist not further specified	yes	270	no	NA	high	unclear	low	unclear	high	high	high
Tibbetts 1990	x	Negative affect	Short-term art therapy with seriously emotionally disturbed adolescents (this definition provides for an extremely wide range of symptomatology ranging from school phobia to schizophrenia).	USA	Children/adolescents	14.60		Subscale of the Burks' Behavior rating scale. higher score=worse	Not specified	Art therapy training/ art therapist not further specified	yes	270	no	NA	high	unclear	low	unclear	high	high	high
Tibbetts 1990	x	Anger	Short-term art therapy with seriously emotionally disturbed adolescents (this definition provides for an extremely wide range of symptomatology ranging from school phobia to schizophrenia).	USA	Children/adolescents	14.60		Subscale of the Burks' Behavior rating scale. higher score=worse	Not specified	Art therapy training/ art therapist not further specified	yes	270	no	NA	high	unclear	low	unclear	high	high	high
Tibbetts 1990	x	Social adjustment	Short-term art therapy with seriously emotionally disturbed adolescents (this definition provides for an extremely wide range of symptomatology ranging from school phobia to schizophrenia).	USA	Children/adolescents	14.60		Subscale of the Burks' Behavior rating scale. higher score=worse	Not specified	Art therapy training/ art therapist not further specified	yes	270	no	NA	high	unclear	low	unclear	high	high	high
Tibbetts 1990	x	Anger	Short-term art therapy with seriously emotionally disturbed adolescents (this definition provides for an extremely wide range of symptomatology ranging from school phobia to schizophrenia).	USA	Children/adolescents	14.60		Subscale of the Burks' Behavior rating scale. higher score=worse	Not specified	Art therapy training/ art therapist not further specified	yes	270	no	NA	high	unclear	low	unclear	high	high	high
Tibbetts 1990	x	Behavioural Problems	Short-term art therapy with seriously emotionally disturbed adolescents (this definition provides for an extremely wide range of symptomatology ranging from school phobia to schizophrenia).	USA	Children/adolescents	14.60		Subscale of the Burks' Behavior rating scale. higher score=worse	Not specified	Art therapy training/ art therapist not further specified	yes	270	no	NA	high	unclear	low	unclear	high	high	high
Tibbetts 1990	x	Social adjustment	Short-term art therapy with seriously emotionally disturbed adolescents (this definition provides for an extremely wide range of symptomatology ranging from school phobia to schizophrenia).	USA	Children/adolescents	14.60		Subscale of the Burks' Behavior rating scale. higher score=worse	Not specified	Art therapy training/ art therapist not further specified	yes	270	no	NA	high	unclear	low	unclear	high	high	high
Tibbetts 1990	x	Social adjustment	Short-term art therapy with seriously emotionally disturbed adolescents (this definition provides for an extremely wide range of symptomatology ranging from school phobia to schizophrenia).	USA	Children/adolescents	14.60		Subscale of the Roberts Apperception test._x000D_ Use of others help in the resolution of a problem _x000D_ higher score=worse	Not specified	Art therapy training/ art therapist not further specified	yes	270	no	NA	high	unclear	low	high	high	high	high
Tibbetts 1990	x	Anxiety	Short-term art therapy with seriously emotionally disturbed adolescents (this definition provides for an extremely wide range of symptomatology ranging from school phobia to schizophrenia).	USA	Children/adolescents	14.60		Subscale of the Roberts Apperception test._x000D_ lower score = good.	Not specified	Art therapy training/ art therapist not further specified	yes	270	no	NA	high	unclear	low	high	high	high	high
Tibbetts 1990	x	Social adjustment	Short-term art therapy with seriously emotionally disturbed adolescents (this definition provides for an extremely wide range of symptomatology ranging from school phobia to schizophrenia).	USA	Children/adolescents	14.60		Subscale of the Roberts Apperception test._x000D_ lower score = good.	Not specified	Art therapy training/ art therapist not further specified	yes	270	no	NA	high	unclear	low	high	high	high	high
Tibbetts 1990	x	Depression	Short-term art therapy with seriously emotionally disturbed adolescents (this definition provides for an extremely wide range of symptomatology ranging from school phobia to schizophrenia).	USA	Children/adolescents	14.60		Subscale of the Roberts Apperception test._x000D_	Not specified	Art therapy training/ art therapist not further specified	yes	270	no	NA	high	unclear	low	high	high	high	high
Tibbetts 1990	x	Anger	Short-term art therapy with seriously emotionally disturbed adolescents (this definition provides for an extremely wide range of symptomatology ranging from school phobia to schizophrenia).	USA	Children/adolescents	14.60		Subscale of the Roberts Apperception test. Expression of anger or agression.	Not specified	Art therapy training/ art therapist not further specified	yes	270	no	NA	high	unclear	low	high	high	high	high
Tibbetts 1990	x	Adjustment	Short-term art therapy with seriously emotionally disturbed adolescents (this definition provides for an extremely wide range of symptomatology ranging from school phobia to schizophrenia).	USA	Children/adolescents	14.60		Subscale of the Roberts Apperception test. A problem in the story is not resolved.	Not specified	Art therapy training/ art therapist not further specified	yes	270	no	NA	high	unclear	low	high	high	high	high
Tibbetts 1990	x	Social adjustment	Short-term art therapy with seriously emotionally disturbed adolescents (this definition provides for an extremely wide range of symptomatology ranging from school phobia to schizophrenia).	USA	Children/adolescents	14.60		Subscale of the Roberts Apperception test._x000D_	Not specified	Art therapy training/ art therapist not further specified	yes	270	no	NA	high	unclear	low	high	high	high	high
Tibbetts 1990	x	Social adjustment	Short-term art therapy with seriously emotionally disturbed adolescents (this definition provides for an extremely wide range of symptomatology ranging from school phobia to schizophrenia).	USA	Children/adolescents	14.60		Subscale of the Roberts Apperception test._x000D_	Not specified	Art therapy training/ art therapist not further specified	yes	270	no	NA	high	unclear	low	high	high	high	high
Tibbetts 1990	x	Social adjustment	Short-term art therapy with seriously emotionally disturbed adolescents (this definition provides for an extremely wide range of symptomatology ranging from school phobia to schizophrenia).	USA	Children/adolescents	14.60		Subscale of the Roberts Apperception test. ability to identify and articulate a problem._x000D_	Not specified	Art therapy training/ art therapist not further specified	yes	270	no	NA	high	unclear	low	high	high	high	high
Tibbetts 1990	x	Social adjustment	Short-term art therapy with seriously emotionally disturbed adolescents (this definition provides for an extremely wide range of symptomatology ranging from school phobia to schizophrenia).	USA	Children/adolescents	14.60		Subscale of the Roberts Apperception test. appropriate restriction of behaviour by any authority figure.	Not specified	Art therapy training/ art therapist not further specified	yes	270	no	NA	high	unclear	low	high	high	high	high
Tibbetts 1990	x	Positive affect	Short-term art therapy with seriously emotionally disturbed adolescents (this definition provides for an extremely wide range of symptomatology ranging from school phobia to schizophrenia).	USA	Children/adolescents	14.60		Subscale of the Roberts Apperception test. Self sufficiency, assertiveness, positive expressed feelings about themselves_x000D_ higher score= good!	Not specified	Art therapy training/ art therapist not further specified	yes	270	no	NA	high	unclear	low	high	high	high	high
Tibbetts 1990	x	Social adjustment	Short-term art therapy with seriously emotionally disturbed adolescents (this definition provides for an extremely wide range of symptomatology ranging from school phobia to schizophrenia).	USA	Children/adolescents	14.60		Subscale of the Roberts Apperception test. Offer of support to other people_x000D_ higher score= good!	Not specified	Art therapy training/ art therapist not further specified	yes	270	no	NA	high	unclear	low	high	high	high	high
Wahlbeck 2020	x	Anxiety	Art Therapy and Counseling for Fear of Childbirth: a Randomized Controlled Trial	Sweden	Adults	31.50		W-DEQ questionnaire number of women whose FOC decreased from over or equal 100 to under oder equal to 99	Painting	Midwife	yes	525	no	This research received a grant of US$2,500 from Procter and Gamble. The company had no commercial interest in the use of AT.	low	unclear	high	high	high	high	high
Wahlbeck 2020	x	Anxiety	Art Therapy and Counseling for Fear of Childbirth: a Randomized Controlled Trial	Sweden	Adults	31.50		W-DEQ questionnaire change of mean	Painting	Midwife	yes	525	no	This research received a grant of US$2,500 from Procter and Gamble. The company had no commercial interest in the use of AT.	low	unclear	low	low	high	high	high
Wahlbeck 2020	x	Anxiety	Art Therapy and Counseling for Fear of Childbirth: a Randomized Controlled Trial	Sweden	Adults	31.50		type of birth: uncomplicated vaginal birth	Painting	Midwife	yes	525	yes	This research received a grant of US$2,500 from Procter and Gamble. The company had no commercial interest in the use of AT.	low	unclear	low	high	high	high	high
Wahlbeck 2020	x	Anxiety	Art Therapy and Counseling for Fear of Childbirth: a Randomized Controlled Trial	Sweden	Adults	31.50		W-DEQ questionnaire number of women with higher levely of FOC after treatment	Painting	Midwife	yes	525	no	This research received a grant of US$2,500 from Procter and Gamble. The company had no commercial interest in the use of AT.	low	unclear	high	high	high	high	high
Wu 2020	x	Anxiety	After the interventionafter the intervention an evaluation and analysis of visual art therapy in the treatment of ptsd	South Korea	Adults	22.00		The Hamilton Anxiety Rating Scale (HAMA)	Painting, Other	Not specified	yes	NA	no	conflict of interest: "None."	unclear	unclear	unclear	low	unclear	high	high
Wu 2020	x	PTSD/Trauma	After the interventionafter the intervention an evaluation and analysis of visual art therapy in the treatment of ptsd	South Korea	Adults	22.00		Davidson Trauma Scale (DTS)	Painting, Other	Not specified	yes	NA	no	conflict of interest: "None."	unclear	unclear	unclear	low	unclear	high	high
Wu 2020	x	Depression	After the interventionafter the intervention an evaluation and analysis of visual art therapy in the treatment of ptsd	South Korea	Adults	22.00		Hamilton Depression Rating Scale (HAMD),	Painting, Other	Not specified	yes	NA	no	conflict of interest: "None."	unclear	unclear	unclear	low	unclear	high	high
Wu 2020	x	Psychiatric symptoms	After the interventionafter the intervention an evaluation and analysis of visual art therapy in the treatment of ptsd	South Korea	Adults	22.00		DSM-5 Scale, has 5 subscales: intrusive symptoms, avoiding symptoms, negative changes, awakening and response changes, impaired social functioning	Painting, Other	Not specified	yes	NA	no	conflict of interest: "None."	unclear	unclear	unclear	high	unclear	high	high
Yamada 2010	97	QoL	A randomised clinical trial of a wellness programme for healthy older people	Japan	Older adults	72.30		Japanese versions of the World Health Organisation Quality of Life-26 (QOL26), subscale psychological domain	Arts and crafts	Other	no	1800	yes	This study was supported by intramural research funds provided by Tokyo Metropolitan University; beyond providing funding, the funding agency played no role in the study.	low	low	high	low	low	low	low
Yamada 2010	97	Life satisfaction	A randomised clinical trial of a wellness programme for healthy older people	Japan	Older adults	72.30		Japanese versions of the Life Satisfaction Index – Z (LSI-Z)	Arts and crafts	Other	no	1800	yes	This study was supported by intramural research funds provided by Tokyo Metropolitan University; beyond providing funding, the funding agency played no role in the study.	low	low	high	low	low	low	low
Yan 2019	4	Anxiety	School bullying among left-behind children: the efficacy of art therapy on reducing bullying victimization	China	Children/adolescents	11.00		Social Anxiety Scale for Children-Revised (SASC-R)	Painting, Drawing/sketching	Not specified	yes	NA	yes	This work was supported and approved by the Hunan provincial social science foundation (16YBA363).	unclear	unclear	low	unclear	unclear	unclear	low
Yan 2019	4	Self-esteem	School bullying among left-behind children: the efficacy of art therapy on reducing bullying victimization	China	Children/adolescents	11.00		Rosenberg self-esteem scale (RSES)	Painting, Drawing/sketching	Not specified	yes	NA	yes	This work was supported and approved by the Hunan provincial social science foundation (16YBA363).	unclear	unclear	low	low	unclear	low	low
Yan 2019	4	Life satisfaction	School bullying among left-behind children: the efficacy of art therapy on reducing bullying victimization	China	Children/adolescents	11.25		Modified Brief Multidimensional Students’ Life Satisfaction Scale-Peabody Treatment Progress Battery (BMSLSS-PTPB: Youth)	Painting, Drawing/sketching	Not specified	yes	NA	yes	This work was supported and approved by the Hunan provincial social science foundation (16YBA363).	unclear	unclear	low	unclear	unclear	high	low
Yan 2019	4	Social adjustment	School bullying among left-behind children: the efficacy of art therapy on reducing bullying victimization	China	Children/adolescents	11.00		Revised Olweus Bully/Victim Questionnaire	Painting, Drawing/sketching	Not specified	yes	NA	yes	This work was supported and approved by the Hunan provincial social science foundation (16YBA363).	unclear	unclear	low	unclear	unclear	unclear	low
Yount 2013	98	Stress	Expressive arts therapy for hospitalized children: a pilot study measuring cortisol levels	USA	Children/adolescents	8.50	4-16	Salivary Cortisol (nmol/L)	Other	BA art therapy or higher	yes	90	yes	we are grateful to Sutter_x000D_ Health and the California Pacific Medical Center_x000D_ Foundation for the vision and leadership they_x000D_ showed in funding the Healing Sock Creatures_x000D_ Research Project. We appreciate their commitment_x000D_ to innovative, new approaches to patient_x000D_ care.	unclear	low	low	low	low	high	low
Yu 2016	99	Anxiety	Houseâ€“Treeâ€“Person drawing therapy as an intervention for prisoners' prerelease anxiety	China	Adults		18-60	Hamilton Anxiety Rating Scale (HAM-A) - Other	Drawing/sketching	Not specified	yes	1200	yes	NA	unclear	unclear	unclear	high	high	low	low
Yu 2016	99	Anxiety	Houseâ€“Treeâ€“Person drawing therapy as an intervention for prisoners' prerelease anxiety	China	Adults		18-60	Zung Self-Rating Anxiety Scale (SAS)	Drawing/sketching	Not specified	yes	1200	yes	NA	unclear	unclear	unclear	low	low	low	low
